# Supplementary material for: The involvement of the low-oxygen-activated locus of Burkholderia cenocepacia in adaptation during cystic fibrosis infection
Source: Sci Rep. 2018 Sep 6;8:13386. doi: 10.1038/s41598-018-31556-6 (PMC6127331; doi:10.1038/s41598-018-31556-6)
Supplement: Supplementary file 2 — Supplementary Tables [file 41598_2018_31556_MOESM2_ESM.xlsx]

## Sheet: List of Supplementary tables
Supplemental tables: Table S1. Patient details and isolates
Supplemental Table S2: WGS analysis of six sequential isolates.
Supplementary Table S 3: Overall numbers of proteins altered in the sequential B. cenocepacia isolates from both patients over time of chronic infection as determined in four replicates per isolate.
Supplemental table S4 Total proteins showing increased or decreased abundance in patients' isolates
Supplemental Table S5: Proteins that were unique to one isolate relative to others or detectable in certain isolates and undetectable in others.
Supplemental Table S6: Relative quantification (RQ) of BCAM0280 and BCAM0276 expression, comparing later to earlier isolates, normalised with expression of recA and trpB housekeeping genes, performed in duplicate on both patient isolates.
Supplementary Table S7: Genes examined, justification and nucleotide sequence of primers in this analysis

## Sheet: Table S1
Supplemental table 1: Series of sequential B. cenocepacia isolates studied and WGS alignment statistics.
Isolate ID	Isolate name	Date Isolated	Description	Patient	# contigs	Largest contig	Total length	GC (%)	N50	N75	L50	L75	Average coverage
S7815	P1E	2006-08-09	Earliest B. cenocepacia isolate	P1	116	529568	7855149	66.9	191900	109301	15	28	141X
S7783	P1M	2008-05-25	B. cenocepacia isolate, middle isolate, 21 months after transition to adult unit	P1	81	666113	7811325	66.89	246069	141603	10	20	46X
S7795	P1L	2011-09-12	Late B. cenocepacia isolate, 61 months transition to adult unit	P1	87	666286	7748153	66.88	230862	148328	11	22	176X
B737	P2B1	2009-01-26	Earliest B. cenocepacia isolate (peripheral blood isolate)	P2	145	420485	7747614	66.88	116021	64208	20	43	61X
S7437	P2S	2010-05-21	B. cenocepacia sputum isolate , 16 month after first identification in blood)	P2	98	666597	7777979	66.92	200513	132944	13	25	171X
B5734	P2B3	2010-07-22	Third B. cenocepacia (peripheral blood isolate, 20 months before patient death)	P2	184	353736	7731782	66.9	104238	47649	25	54	23X
All statistics are based on contigs of size >= 500 bp

## Sheet: Table S2
Supplemental Table 2: WGS analysis of sequential isolates.											ISOLATE
											Patient 1			Patient 2
Chromosome ID (Genbank)	Position in J2315	Reference allele	Variant allele	Variant Type	Gene Name	BCAM/BCAL/BCAS ID	Region	Protein ID/ Location Genbank	Nucleic Acid Position & Change	Amino Acid Position & Change	S7815 P1E	S7783 P1M	S7795 P1L	B737 P2EB	S7437 P2S	B5734 P2LB	Gene Product
AM747720	2222	C	T	missense_variant	BCAL0002	BCAL0002	transcript	CAR50307.1	c.563C>T	p.Ala188Val	0	0	0	1	0	0	carboxylate-amine ligase YbdK
AM747720	25003	T	C	missense_variant	BCAL0022	BCAL0022	transcript	CAR50328.1	c.1099T>C	p.Phe367Leu	0	0	0	0	0	1	putative branched-chain amino acid ABC transporter ATP-binding membrane protein
AM747720	44776	C	T	synonymous_variant	hemE	BCAL0040	transcript	CAR50346.1	c.456C>T	p.Gly152Gly	0	0	0	1	0	0	hemE description
AM747720	49188	C	T	missense_variant	putA	BCAL0042	transcript	CAR50348.1	c.683C>T	p.Ala228Val	0	0	0	0	1	0	putA description
AM747720	51255	A	G	missense_variant	putA	BCAL0042	transcript	CAR50348.1	c.2750A>G	p.Gln917Arg	0	0	0	0	0	1	putA description
AM747720	61248	T	C	missense_variant	BCAL0050	BCAL0050	transcript	CAR50356.1	c.485T>C	p.Val162Ala	1	1	1	1	0	1	putative transposase
AM747720	66774	A	G	missense_variant	BCAL0055	BCAL0055	transcript	CAR50361.1	c.1271A>G	p.His424Arg	0	0	0	0	0	1	putative heavy metal resistance membrane ATPase
AM747720	68934	C	T	missense_variant	BCAL0056	BCAL0056	transcript	CAR50362.1	c.539G>A	p.Gly180Asp	0	0	0	0	0	1	AraC family regulatory protein
AM747720	78351	A	AG	frameshift_variant	BCAL0063	BCAL0063	transcript	CAR50369.1	c.124dupC	p.Leu42fs	0	0	1	0	0	0	putative FMN flavoprotein
AM747720	82262	A	G	stop_lostsplice_region_variant	BCAL0067	BCAL0067	transcript	CAR50373.1	c.1081T>C	p.Ter361Argext*?	1	0	0	0	0	0	conserved hypothetical protein
AM747720	84205	G	A	missense_variant	ilvG	BCAL0068	transcript	CAR50374.1	c.853C>T	p.Pro285Ser	0	0	0	1	0	0	ilvG description
AM747720	89314	A	G	missense_variant	gcvP	BCAL0073	transcript	CAR50379.1	c.2563T>C	p.Tyr855His	0	0	0	0	0	1	gcvP description
AM747720	92774	C	T	missense_variant	gcvT	BCAL0075	transcript	CAR50381.1	c.787G>A	p.Val263Ile	0	0	0	1	0	0	gcvT description
AM747720	127516	G	GC	frameshift_variant	BCAL0109	BCAL0109	transcript	CAR50417.1	c.264dupC	p.Tyr89fs	0	0	0	0	1	0	putative TPR repeat protein
AM747720	135405	T	C	missense_variant	fliC	BCAL0114	transcript	CAR50422.1	c.874A>G	p.Ser292Gly	0	0	0	0	0	1	fliC description
AM747720	135699	A	G	missense_variant	fliC	BCAL0114	transcript	CAR50422.1	c.580T>C	p.Tyr194His	1	1	0	1	1	0	fliC description
AM747720	186911	A	G	missense_variant	BCAL0163	BCAL0163	transcript	CAR50471.1	c.224A>G	p.Gln75Arg	0	0	0	0	1	0	putative phospholipid-binding lipoprotein
AM747720	219785	C	T	synonymous_variant	BCAL0196	BCAL0196	transcript	CAR50506.1	c.423G>A	p.Ala141Ala	0	0	0	1	0	0	Major Facilitator Superfamily protein
AM747720	220754	T	C	synonymous_variant	BCAL0197	BCAL0197	transcript	CAR50507.1	c.450T>C	p.Ser150Ser	1	1	0	1	1	1	LysR family regulatory protein
AM747720	223399	C	T	synonymous_variant	BCAL0199	BCAL0199	transcript	CAR50509.1	c.114G>A	p.Thr38Thr	1	1	0	1	1	0	putative lipoprotein
AM747720	225015	T	TC	frameshift_variant	BCAL0200	BCAL0200	transcript	CAR50510.1	c.76dupG	p.Asp26fs	0	0	0	0	1	0	putative lipoprotein
AM747720	228873	C	T	missense_variant	pyrE	BCAL0204	transcript	CAR50514.1	c.106G>A	p.Gly36Ser	1	1	0	1	1	0	pyrE description
AM747720	253316	A	G	missense_variant	BCAL0218	BCAL0218	transcript	CAR50529.1	c.281A>G	p.Gln94Arg	0	0	0	0	1	0	hypothetical protein
AM747720	257590	C	T	missense_variant	rplA	BCAL0223	transcript	CAR50534.1	c.667C>T	p.Arg223Cys	0	0	0	0	1	0	rplA description
AM747720	272808	T	C	missense_variant	fusA	BCAL0231	transcript	CAR50542.1	c.1690T>C	p.Phe564Leu	1	1	0	1	1	0	fusA description
AM747720	275809	A	G	missense_variant	rplC	BCAL0234	transcript	CAR50545.1	c.578A>G	p.Lys193Arg	1	1	0	1	1	0	rplC description
AM747720	298815	T	C	missense_variant	BCAL0269	BCAL0269	transcript	CAR50580.1	c.401T>C	p.Leu134Pro	0	0	0	0	1	0	putative oxidoreductase
AM747720	299153	A	G	missense_variant	BCAL0269	BCAL0269	transcript	CAR50580.1	c.739A>G	p.Ser247Gly	0	0	0	1	0	0	putative oxidoreductase
AM747720	306174	A	G	missense_variant	BCAL0278	BCAL0278	transcript	CAR50588.1	c.220A>G	p.Thr74Ala	0	0	0	0	0	1	putative type IV pilus secretin
AM747720	350816	A	G	missense_variant	hisI	BCAL0319	transcript	CAR50629.1	c.335A>G	p.Gln112Arg	0	0	0	1	0	0	hisI description
AM747720	354214	C	T	missense_variant	BCAL0326	BCAL0326	transcript	CAR50636.1	c.1042G>A	p.Asp348Asn	0	0	0	1	0	0	serine peptidase, subfamily S1B
AM747720	357931	C	T	missense_variant	petB	BCAL0329	transcript	CAR50639.1	c.1070C>T	p.Thr357Met	0	0	0	0	1	0	petB description
AM747720	393749	A	G	missense_variant	BCAL0361	BCAL0361	transcript	CAR50671.1	c.1052A>G	p.Lys351Arg	0	0	0	1	0	0	putative methyltransferase
AM747720	394132	C	T	missense_variant	BCAL0362	BCAL0362	transcript	CAR50672.1	c.212C>T	p.Ser71Leu	0	0	0	0	1	0	conserved hypothetical protein
AM747720	394654	T	C	missense_variant	BCAL0362	BCAL0362	transcript	CAR50672.1	c.734T>C	p.Leu245Pro	0	0	0	0	0	1	conserved hypothetical protein
AM747720	431142	T	C	missense_variant	trpD	BCAL0397	transcript	CAR50708.1	c.224A>G	p.Asp75Gly	0	0	1	0	0	0	trpD description
AM747720	480377	T	C	missense_variant	BCAL0437	BCAL0437	transcript	CAR50748.1	c.596T>C	p.Leu199Pro	1	1	0	1	1	0	O6-methylguanine-DNA methyltransferase
AM747720	495174	C	CG	frameshift_variant	BCAL0447	BCAL0447	transcript	CAR50758.1	c.45dupC	p.Ala16fs	0	0	1	0	0	0	binding-protein-dependent transport system inner membrane protein
AM747720	496178	A	G	missense_variant	BCAL0448	BCAL0448	transcript	CAR50759.1	c.121T>C	p.Cys41Arg	0	0	0	0	1	0	ABC transporter ATP-binding protein
AM747720	504039	C	G	missense_variant	BCAL0456	BCAL0456	transcript	CAR50767.1	c.322C>G	p.Arg108Gly	0	0	0	0	1	0	conserved hypothetical protein
AM747720	504196	A	G	missense_variant	BCAL0456	BCAL0456	transcript	CAR50767.1	c.479A>G	p.Asp160Gly	1	1	0	1	1	0	conserved hypothetical protein
AM747720	507670	A	G	missense_variant	BCAL0460	BCAL0460	transcript	CAR50771.1	c.545T>C	p.Val182Ala	1	1	0	1	1	0	D-isomer specific 2-hydroxyacid dehydrogenase
AM747720	537646	A	G	missense_variant	BCAL0486	BCAL0486	transcript	CAR50797.1	c.248A>G	p.Asp83Gly	0	0	0	0	0	1	putative polyphosphate kinase
AM747720	542357	T	C	synonymous_variant	BCAL0490	BCAL0490	transcript	CAR50801.1	c.90A>G	p.Ala30Ala	1	1	1	1	1	0	peptidase, family M48
AM747720	543850	T	G	missense_variant	BCAL0491	BCAL0491	transcript	CAR50802.1	c.8A>C	p.Lys3Thr	1	1	0	1	1	0	Major Facilitator Superfamily protein
AM747720	555021	A	G	missense_variant	BCAL0503	BCAL0503	transcript	CAR50813.1	c.71T>C	p.Leu24Pro	0	0	0	1	0	0	putative cobalamin synthesis protein
AM747720	581443	C	T	synonymous_variant	BCAL0529	BCAL0529	transcript	CAR50839.1	c.342C>T	p.Pro114Pro	0	0	1	0	0	0	conserved hypothetical protein
AM747720	581699	C	A	missense_variant	BCAL0529	BCAL0529	transcript	CAR50839.1	c.598C>A	p.Pro200Thr	1	1	1	1	1	0	conserved hypothetical protein
AM747720	581800	G	C	missense_variant	BCAL0529	BCAL0529	transcript	CAR50839.1	c.699G>C	p.Glu233Asp	1	1	1	0	1	1	conserved hypothetical protein
AM747720	581817	T	C	missense_variant	BCAL0529	BCAL0529	transcript	CAR50839.1	c.716T>C	p.Leu239Pro	1	1	1	0	1	1	conserved hypothetical protein
AM747720	582072	G	A	missense_variant	BCAL0529	BCAL0529	transcript	CAR50839.1	c.971G>A	p.Gly324Asp	1	1	1	1	1	0	conserved hypothetical protein
AM747720	582104	G	A	missense_variant	BCAL0529	BCAL0529	transcript	CAR50839.1	c.1003G>A	p.Gly335Arg	1	1	1	1	1	0	conserved hypothetical protein
AM747720	581695	A	G	synonymous_variant	BCAL0529	BCAL0529	transcript	CAR50839.1	c.594A>G	p.Ala198Ala	1	1	1	1	1	0	conserved hypothetical protein
AM747720	583519	A	G	missense_variant	BCAL0531	BCAL0531	transcript	CAR50841.1	c.482A>G	p.Glu161Gly	1	1	0	0	0	0	putative membrane protein
AM747720	583730	A	G	synonymous_variant	BCAL0531	BCAL0531	transcript	CAR50841.1	c.693A>G	p.Val231Val	1	1	0	1	1	1	putative membrane protein
AM747720	598876	T	TG	frameshift_variant	dppB	BCAL0545	transcript	CAR50855.1	c.447dupG	p.Leu150fs	0	0	1	0	0	0	dppB description
AM747720	611258	TCG	T	frameshift_variant	BCAL0557	BCAL0557	transcript	CAR50867.1	c.276_277delGC	p.His93fs	1	1	0	1	1	0	putative glutathione S-transferase
AM747720	617619	C	T	missense_variant	flgA	BCAL0563	transcript	CAR50873.1	c.532G>A	p.Ala178Thr	1	1	1	1	1	0	flgA description
AM747720	617599	A	G	synonymous_variant	flgA	BCAL0563	transcript	CAR50873.1	c.552T>C	p.Ala184Ala	1	1	1	1	1	0	flgA description
AM747720	617611	G	A	synonymous_variant	flgA	BCAL0563	transcript	CAR50873.1	c.540C>T	p.Ser180Ser	1	1	1	1	1	0	flgA description
AM747720	620851	A	G	missense_variant	flgE1	BCAL0567	transcript	CAR50877.1	c.715A>G	p.Ser239Gly	1	1	0	0	0	0	flgE1 description
AM747720	629721	A	G	missense_variant	flgK	BCAL0576	transcript	CAR50885.1	c.1790A>G	p.Gln597Arg	0	0	0	0	0	1	flgK description
AM747720	648077	GC	G,GCC	frameshift_variant	BCAL0594	BCAL0594	transcript	CAR50903.1	c.173delG	p.Gly58fs	0	0	1	1	0	0	putative exported protein
AM747720	647143	A	G	missense_variant	BCAL0594	BCAL0594	transcript	CAR50903.1	c.1108T>C	p.Tyr370His	0	0	0	0	0	1	putative exported protein
AM747720	658469	A	G	missense_variant	puuC	BCAL0603	transcript	CAR50912.1	c.559A>G	p.Ser187Gly	0	0	0	0	0	1	puuC description
AM747720	669589	C	T	missense_variant	BCAL0616a	BCAL0616a	transcript	CAR50926.1	c.85C>T	p.Arg29Trp	0	0	0	1	0	0	putative membrane protein
AM747720	678713	A	G	missense_variant	BCAL0624	BCAL0624	transcript	CAR50934.1	c.779A>G	p.Lys260Arg	0	0	0	0	1	0	putative outer membrane porin protein precursor
AM747720	697009	C	CG	frameshift_variant	BCAL0641	BCAL0641	transcript	CAR50952.1	c.1027dupG	p.Ala343fs	0	0	0	1	0	0	LysR family regulatory protein
AM747720	710542	T	C	missense_variant	BCAL0652	BCAL0652	transcript	CAR50961.1	c.302T>C	p.Leu101Pro	0	0	0	1	0	0	putative diguanylate phosphodiesterase
AM747720	712089	T	C	missense_variant	BCAL0654	BCAL0654	transcript	CAR50963.1	c.23T>C	p.Leu8Pro	0	0	0	0	0	1	putative membrane protein
AM747720	712923	C	T	missense_variant	BCAL0655	BCAL0655	transcript	CAR50964.1	c.343C>T	p.Arg115Trp	0	0	0	1	0	0	CutC family protein
AM747720	717843	A	G	missense_variant	BCAL0659	BCAL0659	transcript	CAR50968.1	c.76T>C	p.Phe26Leu	0	0	0	0	1	0	allophanate hydrolase
AM747720	3746652	T	C	missense_variant	accC	BCAL0660	transcript	CAR53744.1	c.146T>C	p.Val49Ala	1	1	0	1	1	0	accC description
AM747720	729616	T	C	missense_variant	BCAL0671	BCAL0671	transcript	CAR50980.1	c.257A>G	p.Gln86Arg	0	0	0	1	0	0	putative carbonic anhydrase
AM747720	735923	A	G	missense_variant	BCAL0675	BCAL0675	transcript	CAR50984.1	c.659T>C	p.Ile220Thr	1	1	0	1	1	0	extracellular solute-binding protein
AM747720	741434	A	G	missense_variant	BCAL0680	BCAL0680	transcript	CAR50989.1	c.20A>G	p.Lys7Arg	0	0	0	0	1	0	conserved hypothetical protein
AM747720	751371	C	T	missense_variant	BCAL0688	BCAL0688	transcript	CAR50997.1	c.581C>T	p.Ala194Val	1	0	1	1	1	1	conserved hypothetical protein
AM747720	751381	C	G	missense_variant	BCAL0688	BCAL0688	transcript	CAR50997.1	c.591C>G	p.Asp197Glu	1	0	1	1	1	1	conserved hypothetical protein
AM747720	755218	GCCGGCGCCTTTGCATCAAT	G	frameshift_variantstop_lostsplice_region_variant	BCAL0693	BCAL0693	transcript	CAR51002.1	c.797_*14delATTGATGCAAAGGCGCCGG	p.Asp266fs	0	0	0	0	1	0	Bordetella pertussis Bvg accessory factor family protein
AM747720	759355	C	T	missense_variant	cpdB	BCAL0696	transcript	CAR51005.1	c.800G>A	p.Gly267Asp	0	0	0	0	0	1	cpdB description
AM747720	769694	C	T	missense_variant	BCAL0707	BCAL0707	transcript	CAR51016.1	c.937G>A	p.Ala313Thr	1	1	0	1	1	0	LysR family regulatory protein
AM747720	775924	C	T	synonymous_variant	tauC	BCAL0713	transcript	CAR51022.1	c.855C>T	p.Val285Val	0	0	0	1	0	0	tauC description
AM747720	781033	A	G	missense_variant	BCAL0716	BCAL0716	transcript	CAR51025.1	c.1937A>G	p.His646Arg	1	1	0	0	0	0	putative trifunctional protein [includes
AM747720	788644	A	G	missense_variant	dctB	BCAL0723	transcript	CAR51032.1	c.58A>G	p.Ile20Val	0	0	0	1	0	0	dctB description
AM747720	794333	A	G	missense_variant	BCAL0727	BCAL0727	transcript	CAR51036.1	c.1007T>C	p.Leu336Pro	0	1	1	0	0	1	putative magnesium chelatase subunit
AM747720	815670	C	T	missense_variant	ctaD	BCAL0750	transcript	CAR51058.1	c.632C>T	p.Ala211Val	0	0	0	0	0	1	ctaD description
AM747720	815744	A	G	missense_variant	ctaD	BCAL0750	transcript	CAR51058.1	c.706A>G	p.Thr236Ala	0	0	0	0	0	1	ctaD description
AM747720	869014	A	G	missense_variant	BCAL0796	BCAL0796	transcript	CAR51104.1	c.230A>G	p.His77Arg	1	1	0	1	1	0	4Fe-4S ferredoxin
AM747720	891951	A	G	missense_variant	BCAL0822	BCAL0822	transcript	CAR51128.1	c.625A>G	p.Thr209Ala	0	0	0	1	0	0	NUDIX hydrolase
AM747720	909021	A	G	missense_variant	BCAL0839	BCAL0839	transcript	CAR51145.1	c.416T>C	p.Val139Ala	0	0	0	0	0	1	putative polysaccharide deacetylase
AM747720	910368	CT	C	frameshift_variant	BCAL0840	BCAL0840	transcript	CAR51146.1	c.1533delA	p.Val512fs	0	0	1	0	0	1	MMPL family membrane protein
AM747720	910968	C	T	missense_variant	BCAL0840	BCAL0840	transcript	CAR51146.1	c.934G>A	p.Val312Ile	0	0	0	1	0	0	MMPL family membrane protein
AM747720	915757	GGC	G	frameshift_variant	BCAL0844	BCAL0844	transcript	CAR51150.1	c.234_235delGC	p.Pro79fs	0	0	0	1	0	0	putative membrane protein
AM747720	928126	G	C	missense_variant	BCAL0855	BCAL0855	transcript	CAR51161.1	c.1435G>C	p.Val479Leu	0	0	0	1	0	0	putative exported protein
AM747720	944755	T	C	missense_variant	BCAL0870	BCAL0870	transcript	CAR51176.1	c.1268T>C	p.Val423Ala	0	0	0	1	0	0	putative oxidoreductase
AM747720	972870	A	G	missense_variant	BCAL0894	BCAL0894	transcript	CAR51200.1	c.1064A>G	p.Gln355Arg	0	0	0	0	0	1	putative exported protein
AM747720	972774	A	G	missense_variant	BCAL0894	BCAL0894	transcript	CAR51200.1	c.968A>G	p.Gln323Arg	1	1	0	1	1	0	putative exported protein
AM747720	981000	T	C	missense_variant	BCAL0901	BCAL0901	transcript	CAR51207.1	c.49A>G	p.Thr17Ala	0	0	0	0	1	0	putative acyltransferase
AM747720	986654	A	G	missense_variant	BCAL0905	BCAL0905	transcript	CAR51211.1	c.1579A>G	p.Met527Val	0	0	0	1	0	0	conserved hypothetical protein
AM747720	1001866	A	G	missense_variant	BCAL0919	BCAL0919	transcript	CAR51225.1	c.487T>C	p.Phe163Leu	0	0	0	1	0	0	conserved hypothetical protein
AM747720	1022029	A	G	missense_variant	BCAL0937	BCAL0937	transcript	CAR51243.1	c.134T>C	p.Val45Ala	0	0	0	0	0	1	putative galactonate dehydratase protein
AM747720	1029894	A	G	missense_variant	BCAL0944	BCAL0944	transcript	CAR51251.1	c.109T>C	p.Trp37Arg	0	0	0	0	1	0	DJ-1/PfpI family protein
AM747720	1029896	A	G	missense_variant	BCAL0944	BCAL0944	transcript	CAR51251.1	c.107T>C	p.Val36Ala	0	0	0	1	0	0	DJ-1/PfpI family protein
AM747720	1139649	A	G	missense_variant	BCAL1051	BCAL1051	transcript	CAR51354.1	c.604A>G	p.Thr202Ala	0	0	0	0	1	0	radical SAM superfamily protein
AM747720	1141195	A	G	missense_variant	BCAL1052	BCAL1052	transcript	CAR51355.1	c.725A>G	p.Tyr242Cys	1	1	0	1	1	0	conserved hypothetical protein
AM747720	1156700	T	G	synonymous_variant	BCAL1066	BCAL1066	transcript	CAR51369.1	c.294A>C	p.Arg98Arg	1	1	1	1	1	0	putative integrase
AM747720	1156721	T	C	synonymous_variant	BCAL1066	BCAL1066	transcript	CAR51369.1	c.273A>G	p.Pro91Pro	1	1	1	1	1	0	putative integrase
AM747720	1156727	T	C	synonymous_variant	BCAL1066	BCAL1066	transcript	CAR51369.1	c.267A>G	p.Val89Val	1	1	1	1	1	0	putative integrase
AM747720	1156742	T	C	synonymous_variant	BCAL1066	BCAL1066	transcript	CAR51369.1	c.252A>G	p.Gln84Gln	1	1	1	1	1	0	putative integrase
AM747720	1156856	G	A	synonymous_variant	BCAL1066	BCAL1066	transcript	CAR51369.1	c.138C>T	p.Thr46Thr	1	1	1	1	1	0	putative integrase
AM747720	1157162	A	G	missense_variant	BCAL1067	BCAL1067	transcript	CAR51370.1	c.359T>C	p.Ile120Thr	1	1	1	1	1	0	putative transposase
AM747720	1163076	G	A	synonymous_variant	BCAL1072	BCAL1072	transcript	CAR51375.1	c.363G>A	p.Ser121Ser	0	0	0	0	1	0	conserved hypothetical protein
AM747720	1179185	A	G	non_coding_transcript_exon_variant	BCAL1082	BCAL1082	transcript	BCAL1082.1	n.272T>C		0	0	0	1	0	0
AM747720	1184874	A	G	missense_variant	BCAL1087	BCAL1087	transcript	CAR51390.1	c.160A>G	p.Thr54Ala	0	0	0	0	0	1	putative transcriptional regulator
AM747720	1206039	CG	C	frameshift_variant	BCAL1100	BCAL1100	transcript	CAR51403.1	c.37delC	p.Arg13fs	0	0	0	0	0	1	putative diguanylate phosphodiesterase
AM747720	1205055	A	G	missense_variant	BCAL1100	BCAL1100	transcript	CAR51403.1	c.1022T>C	p.Val341Ala	0	0	0	1	0	0	putative diguanylate phosphodiesterase
AM747720	1211364	G	A	missense_variant	BCAL1106	BCAL1106	transcript	CAR51409.1	c.115G>A	p.Ala39Thr	0	0	0	1	0	0	cytochrome b561 family protein
AM747720	1271762	CG	C	frameshift_variant	BCAL1165	BCAL1165	transcript	CAR51466.1	c.1228delG	p.Glu410fs	0	0	0	0	1	0	conserved hypothetical protein
AM747720	1270941	G	A	missense_variant	BCAL1165	BCAL1165	transcript	CAR51466.1	c.406G>A	p.Val136Ile	1	1	1	1	0	1	conserved hypothetical protein
AM747720	1270992	A	G	missense_variant	BCAL1165	BCAL1165	transcript	CAR51466.1	c.457A>G	p.Thr153Ala	1	1	1	1	0	1	conserved hypothetical protein
AM747720	1271269	T	C	missense_variant	BCAL1165	BCAL1165	transcript	CAR51466.1	c.734T>C	p.Val245Ala	1	1	1	1	0	1	conserved hypothetical protein
AM747720	1271301	A	G	missense_variant	BCAL1165	BCAL1165	transcript	CAR51466.1	c.766A>G	p.Thr256Ala	1	1	1	1	0	1	conserved hypothetical protein
AM747720	1271327	T	A	missense_variant	BCAL1165	BCAL1165	transcript	CAR51466.1	c.792T>A	p.Asp264Glu	1	1	1	1	0	1	conserved hypothetical protein
AM747720	1271523	G	A	missense_variant	BCAL1165	BCAL1165	transcript	CAR51466.1	c.988G>A	p.Ala330Thr	1	1	1	1	0	1	conserved hypothetical protein
AM747720	1271597	G	A	missense_variant	BCAL1165	BCAL1165	transcript	CAR51466.1	c.1062G>A	p.Met354Ile	1	1	1	1	0	1	conserved hypothetical protein
AM747720	1271649	C	A	missense_variant	BCAL1165	BCAL1165	transcript	CAR51466.1	c.1114C>A	p.His372Asn	1	1	1	1	0	1	conserved hypothetical protein
AM747720	1271651	C	G	missense_variant	BCAL1165	BCAL1165	transcript	CAR51466.1	c.1116C>G	p.His372Gln	1	1	1	1	0	1	conserved hypothetical protein
AM747720	1271655	A	G	missense_variant	BCAL1165	BCAL1165	transcript	CAR51466.1	c.1120A>G	p.Thr374Ala	1	1	1	1	0	1	conserved hypothetical protein
AM747720	1271661	G	A	missense_variant	BCAL1165	BCAL1165	transcript	CAR51466.1	c.1126G>A	p.Val376Ile	1	1	1	1	0	1	conserved hypothetical protein
AM747720	1271662	T	C	missense_variant	BCAL1165	BCAL1165	transcript	CAR51466.1	c.1127T>C	p.Val376Ala	1	1	1	1	0	1	conserved hypothetical protein
AM747720	1271883	A	G	missense_variant	BCAL1165	BCAL1165	transcript	CAR51466.1	c.1348A>G	p.Thr450Ala	1	1	1	1	0	1	conserved hypothetical protein
AM747720	1272037	T	C	missense_variant	BCAL1165	BCAL1165	transcript	CAR51466.1	c.1502T>C	p.Val501Ala	1	1	1	1	0	1	conserved hypothetical protein
AM747720	1272747	T	C	missense_variant	BCAL1165	BCAL1165	transcript	CAR51466.1	c.2212T>C	p.Ser738Pro	1	1	1	1	0	1	conserved hypothetical protein
AM747720	1270952	G	A	synonymous_variant	BCAL1165	BCAL1165	transcript	CAR51466.1	c.417G>A	p.Lys139Lys	1	1	1	1	0	1	conserved hypothetical protein
AM747720	1270958	A	G	synonymous_variant	BCAL1165	BCAL1165	transcript	CAR51466.1	c.423A>G	p.Pro141Pro	1	1	1	1	0	1	conserved hypothetical protein
AM747720	1270964	C	T	synonymous_variant	BCAL1165	BCAL1165	transcript	CAR51466.1	c.429C>T	p.Ala143Ala	1	1	1	1	0	1	conserved hypothetical protein
AM747720	1270973	T	C	synonymous_variant	BCAL1165	BCAL1165	transcript	CAR51466.1	c.438T>C	p.Asn146Asn	1	1	1	1	0	1	conserved hypothetical protein
AM747720	1270985	G	A	synonymous_variant	BCAL1165	BCAL1165	transcript	CAR51466.1	c.450G>A	p.Glu150Glu	1	1	1	1	0	1	conserved hypothetical protein
AM747720	1271054	C	G	synonymous_variant	BCAL1165	BCAL1165	transcript	CAR51466.1	c.519C>G	p.Arg173Arg	1	1	1	1	0	1	conserved hypothetical protein
AM747720	1271057	C	T	synonymous_variant	BCAL1165	BCAL1165	transcript	CAR51466.1	c.522C>T	p.Ser174Ser	1	1	1	1	0	1	conserved hypothetical protein
AM747720	1271060	C	G	synonymous_variant	BCAL1165	BCAL1165	transcript	CAR51466.1	c.525C>G	p.Leu175Leu	1	1	1	1	0	1	conserved hypothetical protein
AM747720	1271072	T	C	synonymous_variant	BCAL1165	BCAL1165	transcript	CAR51466.1	c.537T>C	p.Gly179Gly	1	1	1	1	0	1	conserved hypothetical protein
AM747720	1271078	C	T	synonymous_variant	BCAL1165	BCAL1165	transcript	CAR51466.1	c.543C>T	p.Phe181Phe	1	1	1	1	0	1	conserved hypothetical protein
AM747720	1271102	T	C	synonymous_variant	BCAL1165	BCAL1165	transcript	CAR51466.1	c.567T>C	p.Asp189Asp	1	1	1	1	0	1	conserved hypothetical protein
AM747720	1271135	C	T	synonymous_variant	BCAL1165	BCAL1165	transcript	CAR51466.1	c.600C>T	p.Asp200Asp	1	1	1	1	0	1	conserved hypothetical protein
AM747720	1271138	C	G	synonymous_variant	BCAL1165	BCAL1165	transcript	CAR51466.1	c.603C>G	p.Leu201Leu	1	1	1	1	0	1	conserved hypothetical protein
AM747720	1271141	C	T	synonymous_variant	BCAL1165	BCAL1165	transcript	CAR51466.1	c.606C>T	p.Tyr202Tyr	1	1	1	1	0	1	conserved hypothetical protein
AM747720	1271144	T	C	synonymous_variant	BCAL1165	BCAL1165	transcript	CAR51466.1	c.609T>C	p.Phe203Phe	1	1	1	1	0	1	conserved hypothetical protein
AM747720	1271180	C	T	synonymous_variant	BCAL1165	BCAL1165	transcript	CAR51466.1	c.645C>T	p.Ser215Ser	1	1	1	1	0	1	conserved hypothetical protein
AM747720	1271210	A	G	synonymous_variant	BCAL1165	BCAL1165	transcript	CAR51466.1	c.675A>G	p.Gly225Gly	1	1	1	1	0	1	conserved hypothetical protein
AM747720	1271270	T	C	synonymous_variant	BCAL1165	BCAL1165	transcript	CAR51466.1	c.735T>C	p.Val245Val	1	1	1	1	0	1	conserved hypothetical protein
AM747720	1271276	C	T	synonymous_variant	BCAL1165	BCAL1165	transcript	CAR51466.1	c.741C>T	p.Tyr247Tyr	1	1	1	1	0	1	conserved hypothetical protein
AM747720	1271282	G	A	synonymous_variant	BCAL1165	BCAL1165	transcript	CAR51466.1	c.747G>A	p.Arg249Arg	1	1	1	1	0	1	conserved hypothetical protein
AM747720	1271285	A	T	synonymous_variant	BCAL1165	BCAL1165	transcript	CAR51466.1	c.750A>T	p.Pro250Pro	1	1	1	1	0	1	conserved hypothetical protein
AM747720	1271294	C	T	synonymous_variant	BCAL1165	BCAL1165	transcript	CAR51466.1	c.759C>T	p.Asp253Asp	1	1	1	1	0	1	conserved hypothetical protein
AM747720	1271303	C	G	synonymous_variant	BCAL1165	BCAL1165	transcript	CAR51466.1	c.768C>G	p.Thr256Thr	1	1	1	1	0	1	conserved hypothetical protein
AM747720	1271318	T	C	synonymous_variant	BCAL1165	BCAL1165	transcript	CAR51466.1	c.783T>C	p.Ala261Ala	1	1	1	1	0	1	conserved hypothetical protein
AM747720	1271322	C	T	synonymous_variant	BCAL1165	BCAL1165	transcript	CAR51466.1	c.787C>T	p.Leu263Leu	1	1	1	1	0	1	conserved hypothetical protein
AM747720	1271336	C	T	synonymous_variant	BCAL1165	BCAL1165	transcript	CAR51466.1	c.801C>T	p.Pro267Pro	1	1	1	1	0	1	conserved hypothetical protein
AM747720	1271342	A	G	synonymous_variant	BCAL1165	BCAL1165	transcript	CAR51466.1	c.807A>G	p.Gln269Gln	1	1	1	1	0	1	conserved hypothetical protein
AM747720	1271369	G	A	synonymous_variant	BCAL1165	BCAL1165	transcript	CAR51466.1	c.834G>A	p.Ser278Ser	1	1	1	1	0	1	conserved hypothetical protein
AM747720	1271375	A	G	synonymous_variant	BCAL1165	BCAL1165	transcript	CAR51466.1	c.840A>G	p.Thr280Thr	1	1	1	1	0	1	conserved hypothetical protein
AM747720	1271384	G	A	synonymous_variant	BCAL1165	BCAL1165	transcript	CAR51466.1	c.849G>A	p.Glu283Glu	1	1	1	1	0	1	conserved hypothetical protein
AM747720	1271444	G	A	synonymous_variant	BCAL1165	BCAL1165	transcript	CAR51466.1	c.909G>A	p.Lys303Lys	1	1	1	1	0	1	conserved hypothetical protein
AM747720	1271525	G	A	synonymous_variant	BCAL1165	BCAL1165	transcript	CAR51466.1	c.990G>A	p.Ala330Ala	1	1	1	1	0	1	conserved hypothetical protein
AM747720	1271531	G	T	synonymous_variant	BCAL1165	BCAL1165	transcript	CAR51466.1	c.996G>T	p.Pro332Pro	1	1	1	1	0	1	conserved hypothetical protein
AM747720	1271546	A	G	synonymous_variant	BCAL1165	BCAL1165	transcript	CAR51466.1	c.1011A>G	p.Glu337Glu	1	1	1	1	0	1	conserved hypothetical protein
AM747720	1271547	C	T	synonymous_variant	BCAL1165	BCAL1165	transcript	CAR51466.1	c.1012C>T	p.Leu338Leu	1	1	1	1	0	1	conserved hypothetical protein
AM747720	1271552	A	G	synonymous_variant	BCAL1165	BCAL1165	transcript	CAR51466.1	c.1017A>G	p.Ser339Ser	1	1	1	1	0	1	conserved hypothetical protein
AM747720	1271579	G	A	synonymous_variant	BCAL1165	BCAL1165	transcript	CAR51466.1	c.1044G>A	p.Gln348Gln	1	1	1	1	0	1	conserved hypothetical protein
AM747720	1271603	C	G	synonymous_variant	BCAL1165	BCAL1165	transcript	CAR51466.1	c.1068C>G	p.Ala356Ala	1	1	1	1	0	1	conserved hypothetical protein
AM747720	1271624	C	T	synonymous_variant	BCAL1165	BCAL1165	transcript	CAR51466.1	c.1089C>T	p.Ser363Ser	1	1	1	1	0	1	conserved hypothetical protein
AM747720	1271642	G	A	synonymous_variant	BCAL1165	BCAL1165	transcript	CAR51466.1	c.1107G>A	p.Glu369Glu	1	1	1	1	0	1	conserved hypothetical protein
AM747720	1271660	G	C	synonymous_variant	BCAL1165	BCAL1165	transcript	CAR51466.1	c.1125G>C	p.Gly375Gly	1	1	1	1	0	1	conserved hypothetical protein
AM747720	1271681	T	C	synonymous_variant	BCAL1165	BCAL1165	transcript	CAR51466.1	c.1146T>C	p.His382His	1	1	1	1	0	1	conserved hypothetical protein
AM747720	1271690	C	T	synonymous_variant	BCAL1165	BCAL1165	transcript	CAR51466.1	c.1155C>T	p.Gly385Gly	1	1	1	1	0	1	conserved hypothetical protein
AM747720	1271762	C	T	synonymous_variant	BCAL1165	BCAL1165	transcript	CAR51466.1	c.1227C>T	p.His409His	1	1	1	1	0	1	conserved hypothetical protein
AM747720	1271810	C	T	synonymous_variant	BCAL1165	BCAL1165	transcript	CAR51466.1	c.1275C>T	p.Ser425Ser	1	1	1	1	0	1	conserved hypothetical protein
AM747720	1271843	T	C	synonymous_variant	BCAL1165	BCAL1165	transcript	CAR51466.1	c.1308T>C	p.Arg436Arg	1	1	1	1	0	1	conserved hypothetical protein
AM747720	1271846	G	A	synonymous_variant	BCAL1165	BCAL1165	transcript	CAR51466.1	c.1311G>A	p.Val437Val	1	1	1	1	0	1	conserved hypothetical protein
AM747720	1271894	A	G	synonymous_variant	BCAL1165	BCAL1165	transcript	CAR51466.1	c.1359A>G	p.Thr453Thr	1	1	1	1	0	1	conserved hypothetical protein
AM747720	1271906	T	C	synonymous_variant	BCAL1165	BCAL1165	transcript	CAR51466.1	c.1371T>C	p.Arg457Arg	1	1	1	1	0	1	conserved hypothetical protein
AM747720	1271918	G	A	synonymous_variant	BCAL1165	BCAL1165	transcript	CAR51466.1	c.1383G>A	p.Pro461Pro	1	1	1	1	0	1	conserved hypothetical protein
AM747720	1271942	C	T	synonymous_variant	BCAL1165	BCAL1165	transcript	CAR51466.1	c.1407C>T	p.Gly469Gly	1	1	1	1	0	1	conserved hypothetical protein
AM747720	1271948	C	T	synonymous_variant	BCAL1165	BCAL1165	transcript	CAR51466.1	c.1413C>T	p.Phe471Phe	1	1	1	1	0	1	conserved hypothetical protein
AM747720	1271954	A	G	synonymous_variant	BCAL1165	BCAL1165	transcript	CAR51466.1	c.1419A>G	p.Leu473Leu	1	1	1	1	0	1	conserved hypothetical protein
AM747720	1271963	T	C	synonymous_variant	BCAL1165	BCAL1165	transcript	CAR51466.1	c.1428T>C	p.Asp476Asp	1	1	1	1	0	1	conserved hypothetical protein
AM747720	1272008	G	T	synonymous_variant	BCAL1165	BCAL1165	transcript	CAR51466.1	c.1473G>T	p.Pro491Pro	1	1	1	1	0	1	conserved hypothetical protein
AM747720	1272032	C	T	synonymous_variant	BCAL1165	BCAL1165	transcript	CAR51466.1	c.1497C>T	p.Gly499Gly	1	1	1	1	0	1	conserved hypothetical protein
AM747720	1272065	C	T	synonymous_variant	BCAL1165	BCAL1165	transcript	CAR51466.1	c.1530C>T	p.Gly510Gly	1	1	1	1	0	1	conserved hypothetical protein
AM747720	1272101	T	C	synonymous_variant	BCAL1165	BCAL1165	transcript	CAR51466.1	c.1566T>C	p.Gly522Gly	1	1	1	1	0	1	conserved hypothetical protein
AM747720	1272104	T	C	synonymous_variant	BCAL1165	BCAL1165	transcript	CAR51466.1	c.1569T>C	p.Asp523Asp	1	1	1	1	0	1	conserved hypothetical protein
AM747720	1272119	T	C	synonymous_variant	BCAL1165	BCAL1165	transcript	CAR51466.1	c.1584T>C	p.Leu528Leu	1	1	1	1	0	1	conserved hypothetical protein
AM747720	1272140	T	G	synonymous_variant	BCAL1165	BCAL1165	transcript	CAR51466.1	c.1605T>G	p.Gly535Gly	1	1	1	1	0	1	conserved hypothetical protein
AM747720	1272158	C	T	synonymous_variant	BCAL1165	BCAL1165	transcript	CAR51466.1	c.1623C>T	p.Leu541Leu	1	1	1	1	0	1	conserved hypothetical protein
AM747720	1272194	C	T	synonymous_variant	BCAL1165	BCAL1165	transcript	CAR51466.1	c.1659C>T	p.Gly553Gly	1	1	1	1	0	1	conserved hypothetical protein
AM747720	1272206	G	A	synonymous_variant	BCAL1165	BCAL1165	transcript	CAR51466.1	c.1671G>A	p.Glu557Glu	1	1	1	1	0	1	conserved hypothetical protein
AM747720	1272212	C	T	synonymous_variant	BCAL1165	BCAL1165	transcript	CAR51466.1	c.1677C>T	p.Ser559Ser	1	1	1	1	0	1	conserved hypothetical protein
AM747720	1272252	T	C	synonymous_variant	BCAL1165	BCAL1165	transcript	CAR51466.1	c.1717T>C	p.Leu573Leu	1	1	1	1	0	1	conserved hypothetical protein
AM747720	1272260	T	C	synonymous_variant	BCAL1165	BCAL1165	transcript	CAR51466.1	c.1725T>C	p.Ser575Ser	1	1	1	1	0	1	conserved hypothetical protein
AM747720	1272320	T	C	synonymous_variant	BCAL1165	BCAL1165	transcript	CAR51466.1	c.1785T>C	p.Thr595Thr	1	1	1	1	0	1	conserved hypothetical protein
AM747720	1272329	A	G	synonymous_variant	BCAL1165	BCAL1165	transcript	CAR51466.1	c.1794A>G	p.Pro598Pro	1	1	1	1	0	1	conserved hypothetical protein
AM747720	1272380	C	T	synonymous_variant	BCAL1165	BCAL1165	transcript	CAR51466.1	c.1845C>T	p.Leu615Leu	1	1	1	1	0	1	conserved hypothetical protein
AM747720	1272398	G	C	synonymous_variant	BCAL1165	BCAL1165	transcript	CAR51466.1	c.1863G>C	p.Ala621Ala	1	1	1	1	0	1	conserved hypothetical protein
AM747720	1272425	C	T	synonymous_variant	BCAL1165	BCAL1165	transcript	CAR51466.1	c.1890C>T	p.Leu630Leu	1	1	1	1	0	1	conserved hypothetical protein
AM747720	1272440	C	T	synonymous_variant	BCAL1165	BCAL1165	transcript	CAR51466.1	c.1905C>T	p.Ala635Ala	1	1	1	1	0	1	conserved hypothetical protein
AM747720	1272476	T	G	synonymous_variant	BCAL1165	BCAL1165	transcript	CAR51466.1	c.1941T>G	p.Thr647Thr	1	1	1	1	0	1	conserved hypothetical protein
AM747720	1272479	C	T	synonymous_variant	BCAL1165	BCAL1165	transcript	CAR51466.1	c.1944C>T	p.Val648Val	1	1	1	1	0	1	conserved hypothetical protein
AM747720	1272482	C	T	synonymous_variant	BCAL1165	BCAL1165	transcript	CAR51466.1	c.1947C>T	p.Ala649Ala	1	1	1	1	0	1	conserved hypothetical protein
AM747720	1272509	G	C	synonymous_variant	BCAL1165	BCAL1165	transcript	CAR51466.1	c.1974G>C	p.Ala658Ala	1	1	1	1	0	1	conserved hypothetical protein
AM747720	1272515	C	T	synonymous_variant	BCAL1165	BCAL1165	transcript	CAR51466.1	c.1980C>T	p.Gly660Gly	1	1	1	1	0	1	conserved hypothetical protein
AM747720	1272524	C	T	synonymous_variant	BCAL1165	BCAL1165	transcript	CAR51466.1	c.1989C>T	p.Gly663Gly	1	1	1	1	0	1	conserved hypothetical protein
AM747720	1272548	G	A	synonymous_variant	BCAL1165	BCAL1165	transcript	CAR51466.1	c.2013G>A	p.Pro671Pro	1	1	1	1	0	1	conserved hypothetical protein
AM747720	1272566	C	T	synonymous_variant	BCAL1165	BCAL1165	transcript	CAR51466.1	c.2031C>T	p.Ser677Ser	1	1	1	1	0	1	conserved hypothetical protein
AM747720	1272668	G	A	synonymous_variant	BCAL1165	BCAL1165	transcript	CAR51466.1	c.2133G>A	p.Lys711Lys	1	1	1	1	0	1	conserved hypothetical protein
AM747720	1272734	T	C	synonymous_variant	BCAL1165	BCAL1165	transcript	CAR51466.1	c.2199T>C	p.Phe733Phe	1	1	1	1	0	1	conserved hypothetical protein
AM747720	1272746	A	G	synonymous_variant	BCAL1165	BCAL1165	transcript	CAR51466.1	c.2211A>G	p.Gly737Gly	1	1	1	1	0	1	conserved hypothetical protein
AM747720	1272788	A	G	synonymous_variant	BCAL1165	BCAL1165	transcript	CAR51466.1	c.2253A>G	p.Val751Val	1	1	1	1	0	1	conserved hypothetical protein
AM747720	1272800	T	C	synonymous_variant	BCAL1165	BCAL1165	transcript	CAR51466.1	c.2265T>C	p.Asp755Asp	1	1	1	1	0	1	conserved hypothetical protein
AM747720	1272803	G	C	synonymous_variant	BCAL1165	BCAL1165	transcript	CAR51466.1	c.2268G>C	p.Val756Val	1	1	1	1	0	1	conserved hypothetical protein
AM747720	1272827	C	G	synonymous_variant	BCAL1165	BCAL1165	transcript	CAR51466.1	c.2292C>G	p.Arg764Arg	1	1	1	1	0	1	conserved hypothetical protein
AM747720	1272839	G	A	synonymous_variant	BCAL1165	BCAL1165	transcript	CAR51466.1	c.2304G>A	p.Thr768Thr	1	1	1	1	0	1	conserved hypothetical protein
AM747720	1272875	A	G	synonymous_variant	BCAL1165	BCAL1165	transcript	CAR51466.1	c.2340A>G	p.Ser780Ser	1	1	1	1	0	1	conserved hypothetical protein
AM747720	1272905	A	G	synonymous_variant	BCAL1165	BCAL1165	transcript	CAR51466.1	c.2370A>G	p.Glu790Glu	1	1	1	1	0	1	conserved hypothetical protein
AM747720	1274657	G	A	synonymous_variant	BCAL1166	BCAL1166	transcript	CAR51467.1	c.1554G>A	p.Pro518Pro	1	1	1	1	0	0	conserved hypothetical protein
AM747721	2809881	G	GC	frameshift_variant	speB	BCAL1218	transcript	CAR56347.1	c.36dupC	p.Met13fs	1	1	0	1	1	0	speB description
AM747720	1331583	T	C	missense_variant	BCAL1220	BCAL1220	transcript	CAR51522.1	c.1169T>C	p.Leu390Pro	1	1	0	1	1	0	putative transport-related, membrane protein
AM747720	1342575	T	C	synonymous_variant	BCAL1229	BCAL1229	transcript	CAR51531.1	c.861A>G	p.Ala287Ala	1	1	1	0	1	1	putative lipoprotein
AM747720	1342578	A	C	synonymous_variant	BCAL1229	BCAL1229	transcript	CAR51531.1	c.858T>G	p.Ser286Ser	1	1	1	0	1	1	putative lipoprotein
AM747720	1361546	C	G	missense_variant	BCAL1252	BCAL1252	transcript	CAR51554.1	c.702G>C	p.Met234Ile	0	0	1	0	0	0	putative proline/betaine transporter
AM747720	1361548	T	G	missense_variant	BCAL1252	BCAL1252	transcript	CAR51554.1	c.700A>C	p.Met234Leu	0	0	1	0	0	0	putative proline/betaine transporter
AM747720	1361552	G	C	missense_variant	BCAL1252	BCAL1252	transcript	CAR51554.1	c.696C>G	p.Ile232Met	0	0	1	0	0	0	putative proline/betaine transporter
AM747720	1361554	T	C	missense_variant	BCAL1252	BCAL1252	transcript	CAR51554.1	c.694A>G	p.Ile232Val	0	0	1	0	0	0	putative proline/betaine transporter
AM747720	1361566	T	C	missense_variant	BCAL1252	BCAL1252	transcript	CAR51554.1	c.682A>G	p.Ile228Val	0	0	1	0	0	0	putative proline/betaine transporter
AM747720	1361438	A	G	synonymous_variant	BCAL1252	BCAL1252	transcript	CAR51554.1	c.810T>C	p.Arg270Arg	0	0	0	0	0	1	putative proline/betaine transporter
AM747720	1361561	A	G	synonymous_variant	BCAL1252	BCAL1252	transcript	CAR51554.1	c.687T>C	p.Gly229Gly	0	0	1	0	0	0	putative proline/betaine transporter
AM747720	1361567	C	G	synonymous_variant	BCAL1252	BCAL1252	transcript	CAR51554.1	c.681G>C	p.Leu227Leu	0	0	1	0	0	0	putative proline/betaine transporter
AM747720	1368360	T	C	missense_variant	BCAL1259	BCAL1259	transcript	CAR51561.1	c.512T>C	p.Leu171Pro	0	0	0	0	1	0	Major Facilitator Superfamily protein
AM747720	1377682	A	G	missense_variant	ftsH	BCAL1267	transcript	CAR51569.1	c.359A>G	p.Tyr120Cys	0	0	0	1	0	0	ftsH description
AM747720	1385792	G	A	missense_variant	pstB	BCAL1273	transcript	CAR51575.1	c.757G>A	p.Gly253Ser	1	1	0	1	1	0	pstB description
AM747720	1442581	A	G	missense_variant	glmS3	BCAL1321	transcript	CAR51619.1	c.1201T>C	p.Phe401Leu	0	0	0	0	0	1	glmS3 description
AM747720	1443986	A	G	missense_variant	BCAL1322	BCAL1322	transcript	CAR51620.1	c.934T>C	p.Trp312Arg	0	0	0	0	1	0	putative exported protein
AM747720	1444675	C	T	missense_variant	BCAL1322	BCAL1322	transcript	CAR51620.1	c.245G>A	p.Gly82Glu	0	0	0	1	0	0	putative exported protein
AM747720	1456198	C	T	synonymous_variant	BCAL1330	BCAL1330	transcript	CAR51628.1	c.288C>T	p.Cys96Cys	0	0	0	0	1	0	2Fe-2S ferredoxin
AM747720	1458185	T	C	missense_variant	BCAL1331	BCAL1331	transcript	CAR51629.1	c.1817T>C	p.Val606Ala	1	1	0	0	0	0	putative aldehyde dehydrogenase
AM747720	1461995	T	C	missense_variant	BCAL1334	BCAL1334	transcript	CAR51632.1	c.383T>C	p.Leu128Pro	0	0	0	0	1	0	putative dehydrogenase
AM747720	1461744	A	G	synonymous_variant	BCAL1334	BCAL1334	transcript	CAR51632.1	c.132A>G	p.Ala44Ala	0	0	1	0	0	0	putative dehydrogenase
AM747721	882400	G	A	missense_variant	fadH	BCAL1336	transcript	CAR54657.1	c.481G>A	p.Val161Ile	0	0	0	0	0	1	fadH description
AM747720	1471761	T	C	missense_variant	BCAL1343	BCAL1343	transcript	CAR51641.1	c.572T>C	p.Leu191Pro	0	0	0	1	0	0	LysR family regulatory protein
AM747720	1474000	A	G	missense_variant	BCAL1345	BCAL1345	transcript	CAR51643.1	c.679A>G	p.Thr227Ala	1	1	0	1	1	0	putative TonB-dependent siderophore receptor
AM747720	1482661	A	G	synonymous_variant	BCAL1353	BCAL1353	transcript	CAR51651.1	c.1074T>C	p.Arg358Arg	0	0	0	0	0	1	putative membrane protein
AM747720	1492710	T	TG	frameshift_variant	BCAL1359	BCAL1359	transcript	CAR51657.1	c.1399dupG	p.Ala467fs	1	1	0	1	1	0	conserved hypothetical protein
AM747720	1501723	A	AG	frameshift_variant	BCAL1366	BCAL1366	transcript	CAR51663.1	c.882dupG	p.Lys295fs	0	0	0	0	0	1	conserved hypothetical protein
AM747720	1503701	A	G	synonymous_variant	BCAL1367	BCAL1367	transcript	CAR51664.1	c.567T>C	p.Arg189Arg	1	1	0	1	1	0	puatative invasion protein
AM747720	1525524	A	G	missense_variant	BCAL1387	BCAL1387	transcript	CAR51684.1	c.380A>G	p.Asp127Gly	0	0	0	0	1	0	putative phosphatase
AM747720	1526705	T	C	missense_variant	BCAL1388	BCAL1388	transcript	CAR51685.1	c.158T>C	p.Val53Ala	1	1	1	1	1	0	putative membrane protein
AM747720	1532017	C	T	synonymous_variant	BCAL1391	BCAL1391	transcript	CAR51688.1	c.450C>T	p.Leu150Leu	0	0	0	0	0	1	putative cellulose biosynthesis protein
AM747720	1535707	C	T	missense_variant	BCAL1392	BCAL1392	transcript	CAR51689.1	c.386C>T	p.Pro129Leu	0	0	0	1	0	0	conserved hypothetical protein
AM747720	1544381	T	C	missense_variant	BCAL1400	BCAL1400	transcript	CAR51697.1	c.1214A>G	p.Lys405Arg	0	0	0	0	1	0	sodium/hydrogen exchanger family protein
AM747720	1549032	T	C	missense_variant	BCAL1404	BCAL1404	transcript	CAR51702.1	c.919T>C	p.Ser307Pro	0	0	1	0	0	0	amidohydrolase family protein
AM747720	1549856	A	G	synonymous_variant	BCAL1404	BCAL1404	transcript	CAR51702.1	c.1743A>G	p.Gln581Gln	1	0	1	1	1	1	amidohydrolase family protein
AM747720	1575058	A	G	missense_variant	BCAL1428	BCAL1428	transcript	CAR51727.1	c.692T>C	p.Val231Ala	0	0	0	0	0	1	putative amine catabolism-related protein
AM747720	1578135	C	T	synonymous_variant	BCAL1430	BCAL1430	transcript	CAR51729.1	c.1560G>A	p.Thr520Thr	1	1	0	1	1	0	putative carbohydrate kinase
AM747720	1581024	C	T	missense_variant	BCAL1432	BCAL1432	transcript	CAR51731.1	c.20C>T	p.Ala7Val	0	0	0	0	1	0	putative sugar ABC transporter ATP-binding protein
AM747720	1583192	ATCTT	A	frameshift_variant	BCAL1433	BCAL1433	transcript	CAR51732.1	c.581_584delTTCT	p.Phe194fs	1	1	0	1	1	0	putative sugar transport system permease protein
AM747720	1589768	G	A	missense_variant	msdA	BCAL1439	transcript	CAR51738.1	c.845C>T	p.Ala282Val	0	0	0	0	0	1	msdA description
AM747720	1599520	G	A	missense_variant	valS	BCAL1448	transcript	CAR51747.1	c.2474C>T	p.Pro825Leu	0	0	0	1	0	0	valS description
AM747720	1611825	C	T	missense_variant	BCAL1455	BCAL1455	transcript	CAR51754.1	c.253G>A	p.Ala85Thr	0	0	0	1	0	0	putative fusaric acid resistance transporter protein
AM747720	1618038	T	C	missense_variant	BCAL1462	BCAL1462	transcript	CAR51761.1	c.353A>G	p.His118Arg	0	0	0	0	1	0	putative Trp repressor binding protein
AM747720	1625471	T	C	synonymous_variant	BCAL1468	BCAL1468	transcript	CAR51767.1	c.627A>G	p.Lys209Lys	1	1	1	1	0	1	putative electron transport protein
AM747720	1636794	T	C	synonymous_variant	relA	BCAL1480	transcript	CAR51779.1	c.2007T>C	p.Asp669Asp	1	1	0	1	1	0	relA description
AM747720	1664414	A	G	missense_variant	nusA	BCAL1506	transcript	CAR51805.1	c.1286A>G	p.Asn429Ser	1	1	0	1	1	0	nusA description
AM747720	1679098	A	G	missense_variant	sucA	BCAL1515	transcript	CAR51814.1	c.2519A>G	p.Tyr840Cys	0	0	0	0	1	0	sucA description
AM747720	1685235	G	A	synonymous_variant	BCAL1522	BCAL1522	transcript	CAR51820.1	c.1314C>T	p.Ser438Ser	1	1	1	0	1	1	putative exported heme utilisation related protein
AM747720	1771458	T	C	missense_variant	BCAL1614	BCAL1614	transcript	CAR51912.1	c.500A>G	p.Tyr167Cys	0	0	0	1	0	0	NUDIX hydrolase
AM747720	1792821	G	A	missense_variant	BCAL1641	BCAL1641	transcript	CAR51940.1	c.1343C>T	p.Ala448Val	1	1	0	1	1	0	metallo peptidase, subfamily M20A
AM747720	1797718	A	G	missense_variant	BCAL1645	BCAL1645	transcript	CAR51944.1	c.88A>G	p.Thr30Ala	0	0	0	0	0	1	conserved hypothetical protein
AM747720	1798866	A	C	missense_variant	BCAL1646	BCAL1646	transcript	CAR51945.1	c.59T>G	p.Phe20Cys	0	0	0	1	0	0	putative oligosaccharide ABC transporter protein
AM747720	1844410	C	T	synonymous_variant	BCAL1685	BCAL1685	transcript	CAR51983.1	c.135C>T	p.Gly45Gly	0	0	0	0	1	0	two-component regulatory system, sensor kinase protein
AM747720	1846460	A	G	missense_variant	orbS	BCAL1688	transcript	CAR51986.1	c.7A>G	p.Met3Val	0	0	0	0	0	1	orbS description
AM747720	1858993	G	A	missense_variant	orbI	BCAL1696	transcript	CAR51994.1	c.3521G>A	p.Gly1174Asp	1	1	1	1	0	1	orbI description
AM747720	1859407	G	A	missense_variant	orbI	BCAL1696	transcript	CAR51994.1	c.3935G>A	p.Gly1312Asp	1	1	1	1	0	1	orbI description
AM747720	1859523	G	T	missense_variant	orbI	BCAL1696	transcript	CAR51994.1	c.4051G>T	p.Val1351Phe	1	1	1	1	0	1	orbI description
AM747720	1860079	C	A	missense_variant	orbI	BCAL1696	transcript	CAR51994.1	c.4607C>A	p.Ala1536Glu	1	1	1	1	0	1	orbI description
AM747720	1860163	C	G	missense_variant	orbI	BCAL1696	transcript	CAR51994.1	c.4691C>G	p.Ala1564Gly	1	1	1	1	0	1	orbI description
AM747720	1860568	C	T	missense_variant	orbI	BCAL1696	transcript	CAR51994.1	c.5096C>T	p.Ala1699Val	1	1	1	1	0	1	orbI description
AM747720	1860791	C	A	missense_variant	orbI	BCAL1696	transcript	CAR51994.1	c.5319C>A	p.Asp1773Glu	1	1	1	1	0	1	orbI description
AM747720	1861173	T	G	missense_variant	orbI	BCAL1696	transcript	CAR51994.1	c.5701T>G	p.Ser1901Ala	1	1	1	1	0	1	orbI description
AM747720	1861423	C	A	missense_variant	orbI	BCAL1696	transcript	CAR51994.1	c.5951C>A	p.Ala1984Glu	1	1	1	1	0	0	orbI description
AM747720	1861426	C	A	missense_variant	orbI	BCAL1696	transcript	CAR51994.1	c.5954C>A	p.Ala1985Glu	1	1	1	1	0	0	orbI description
AM747720	1861604	T	G	missense_variant	orbI	BCAL1696	transcript	CAR51994.1	c.6132T>G	p.Asp2044Glu	1	1	1	1	0	0	orbI description
AM747720	1862398	G	A	missense_variant	orbI	BCAL1696	transcript	CAR51994.1	c.6926G>A	p.Arg2309His	1	1	1	1	0	0	orbI description
AM747720	1862506	A	G	missense_variant	orbI	BCAL1696	transcript	CAR51994.1	c.7034A>G	p.His2345Arg	1	1	1	1	0	0	orbI description
AM747720	1862562	G	A	missense_variant	orbI	BCAL1696	transcript	CAR51994.1	c.7090G>A	p.Ala2364Thr	1	1	1	1	0	0	orbI description
AM747720	1862590	C	T	missense_variant	orbI	BCAL1696	transcript	CAR51994.1	c.7118C>T	p.Ala2373Val	1	1	1	1	0	0	orbI description
AM747720	1863283	T	C	missense_variant	orbI	BCAL1696	transcript	CAR51994.1	c.7811T>C	p.Ile2604Thr	1	1	1	1	0	0	orbI description
AM747720	1863729	G	A	missense_variant	orbI	BCAL1696	transcript	CAR51994.1	c.8257G>A	p.Val2753Ile	1	1	1	1	0	0	orbI description
AM747720	1863879	C	G	missense_variant	orbI	BCAL1696	transcript	CAR51994.1	c.8407C>G	p.Arg2803Gly	1	1	1	1	0	0	orbI description
AM747720	1856201	C	A	synonymous_variant	orbI	BCAL1696	transcript	CAR51994.1	c.729C>A	p.Ala243Ala	1	1	1	1	1	0	orbI description
AM747720	1856204	G	C	synonymous_variant	orbI	BCAL1696	transcript	CAR51994.1	c.732G>C	p.Val244Val	1	1	1	1	1	0	orbI description
AM747720	1856213	G	C	synonymous_variant	orbI	BCAL1696	transcript	CAR51994.1	c.741G>C	p.Ala247Ala	1	1	1	1	1	0	orbI description
AM747720	1856225	G	T	synonymous_variant	orbI	BCAL1696	transcript	CAR51994.1	c.753G>T	p.Pro251Pro	1	1	1	1	1	0	orbI description
AM747720	1856228	A	G	synonymous_variant	orbI	BCAL1696	transcript	CAR51994.1	c.756A>G	p.Ala252Ala	1	1	1	1	1	0	orbI description
AM747720	1856237	T	C	synonymous_variant	orbI	BCAL1696	transcript	CAR51994.1	c.765T>C	p.Arg255Arg	1	1	1	1	1	0	orbI description
AM747720	1858736	C	T	synonymous_variant	orbI	BCAL1696	transcript	CAR51994.1	c.3264C>T	p.Ala1088Ala	1	1	1	1	0	1	orbI description
AM747720	1858946	T	C	synonymous_variant	orbI	BCAL1696	transcript	CAR51994.1	c.3474T>C	p.Asp1158Asp	1	1	1	1	0	1	orbI description
AM747720	1859786	C	G	synonymous_variant	orbI	BCAL1696	transcript	CAR51994.1	c.4314C>G	p.Arg1438Arg	1	1	1	1	0	1	orbI description
AM747720	1859924	T	C	synonymous_variant	orbI	BCAL1696	transcript	CAR51994.1	c.4452T>C	p.Ile1484Ile	1	1	1	1	0	1	orbI description
AM747720	1860167	C	T	synonymous_variant	orbI	BCAL1696	transcript	CAR51994.1	c.4695C>T	p.Asn1565Asn	1	1	1	1	0	1	orbI description
AM747720	1860305	A	C	synonymous_variant	orbI	BCAL1696	transcript	CAR51994.1	c.4833A>C	p.Gly1611Gly	1	1	1	1	0	1	orbI description
AM747720	1860851	A	G	synonymous_variant	orbI	BCAL1696	transcript	CAR51994.1	c.5379A>G	p.Pro1793Pro	1	1	1	1	0	1	orbI description
AM747720	1860876	C	T	synonymous_variant	orbI	BCAL1696	transcript	CAR51994.1	c.5404C>T	p.Leu1802Leu	1	1	1	1	0	1	orbI description
AM747720	1861061	A	G	synonymous_variant	orbI	BCAL1696	transcript	CAR51994.1	c.5589A>G	p.Ala1863Ala	1	1	1	1	0	1	orbI description
AM747720	1861295	T	C	synonymous_variant	orbI	BCAL1696	transcript	CAR51994.1	c.5823T>C	p.Gly1941Gly	1	1	1	1	0	0	orbI description
AM747720	1861298	A	G	synonymous_variant	orbI	BCAL1696	transcript	CAR51994.1	c.5826A>G	p.Ala1942Ala	1	1	1	1	0	0	orbI description
AM747720	1861367	T	C	synonymous_variant	orbI	BCAL1696	transcript	CAR51994.1	c.5895T>C	p.Asp1965Asp	1	1	1	1	0	0	orbI description
AM747720	1861433	A	C	synonymous_variant	orbI	BCAL1696	transcript	CAR51994.1	c.5961A>C	p.Ala1987Ala	1	1	1	1	0	0	orbI description
AM747720	1861490	A	C	synonymous_variant	orbI	BCAL1696	transcript	CAR51994.1	c.6018A>C	p.Leu2006Leu	1	1	1	1	0	0	orbI description
AM747720	1862486	C	T	synonymous_variant	orbI	BCAL1696	transcript	CAR51994.1	c.7014C>T	p.Arg2338Arg	1	1	1	1	0	0	orbI description
AM747720	1862528	G	A	synonymous_variant	orbI	BCAL1696	transcript	CAR51994.1	c.7056G>A	p.Ala2352Ala	1	1	1	1	0	0	orbI description
AM747720	1862939	A	G	synonymous_variant	orbI	BCAL1696	transcript	CAR51994.1	c.7467A>G	p.Gly2489Gly	1	1	1	1	0	0	orbI description
AM747720	1863395	C	T	synonymous_variant	orbI	BCAL1696	transcript	CAR51994.1	c.7923C>T	p.Arg2641Arg	1	1	1	1	0	0	orbI description
AM747720	1863680	C	T	synonymous_variant	orbI	BCAL1696	transcript	CAR51994.1	c.8208C>T	p.Asp2736Asp	1	1	1	1	0	0	orbI description
AM747720	1863683	G	A	synonymous_variant	orbI	BCAL1696	transcript	CAR51994.1	c.8211G>A	p.Thr2737Thr	1	1	1	1	0	0	orbI description
AM747720	1863686	A	G	synonymous_variant	orbI	BCAL1696	transcript	CAR51994.1	c.8214A>G	p.Gln2738Gln	1	1	1	1	0	0	orbI description
AM747720	1863708	C	T	synonymous_variant	orbI	BCAL1696	transcript	CAR51994.1	c.8236C>T	p.Leu2746Leu	1	1	1	1	0	0	orbI description
AM747720	1863731	T	C	synonymous_variant	orbI	BCAL1696	transcript	CAR51994.1	c.8259T>C	p.Val2753Val	1	1	1	1	0	0	orbI description
AM747720	1864079	A	C	synonymous_variant	orbI	BCAL1696	transcript	CAR51994.1	c.8607A>C	p.Ala2869Ala	1	1	1	1	0	0	orbI description
AM747720	1864157	C	G	synonymous_variant	orbI	BCAL1696	transcript	CAR51994.1	c.8685C>G	p.Ala2895Ala	1	1	1	1	0	0	orbI description
AM747720	1864688	G	C	synonymous_variant	orbI	BCAL1696	transcript	CAR51994.1	c.9216G>C	p.Leu3072Leu	1	1	1	1	0	0	orbI description
AM747720	1867064	GCT	G	frameshift_variant	orbJ	BCAL1697	transcript	CAR51995.1	c.1916_1917delTC	p.Leu639fs	0	0	0	0	1	0	orbJ description
AM747720	1866582	AG	A	frameshift_variant	orbJ	BCAL1697	transcript	CAR51995.1	c.1433delG	p.Ser478fs	1	1	1	1	0	0	orbJ description
AM747720	1866589	C	T	missense_variant	orbJ	BCAL1697	transcript	CAR51995.1	c.1439C>T	p.Pro480Leu	1	1	1	1	0	0	orbJ description
AM747720	1868223	A	G	missense_variant	orbJ	BCAL1697	transcript	CAR51995.1	c.3073A>G	p.Thr1025Ala	1	1	1	1	0	0	orbJ description
AM747720	1868665	C	T	missense_variant	orbJ	BCAL1697	transcript	CAR51995.1	c.3515C>T	p.Ala1172Val	1	1	1	1	0	0	orbJ description
AM747720	1869043	A	G	missense_variant	orbJ	BCAL1697	transcript	CAR51995.1	c.3893A>G	p.Gln1298Arg	1	1	1	1	0	0	orbJ description
AM747720	1869058	T	C	missense_variant	orbJ	BCAL1697	transcript	CAR51995.1	c.3908T>C	p.Leu1303Pro	1	1	1	1	0	0	orbJ description
AM747720	1869639	G	A	missense_variant	orbJ	BCAL1697	transcript	CAR51995.1	c.4489G>A	p.Ala1497Thr	1	1	1	1	0	0	orbJ description
AM747720	1869880	C	T	missense_variant	orbJ	BCAL1697	transcript	CAR51995.1	c.4730C>T	p.Ala1577Val	1	1	1	1	0	0	orbJ description
AM747720	1865456	T	C	synonymous_variant	orbJ	BCAL1697	transcript	CAR51995.1	c.306T>C	p.His102His	1	1	1	1	0	0	orbJ description
AM747720	1866485	C	A	synonymous_variant	orbJ	BCAL1697	transcript	CAR51995.1	c.1335C>A	p.Ala445Ala	1	1	1	1	0	0	orbJ description
AM747720	1866633	T	C	synonymous_variant	orbJ	BCAL1697	transcript	CAR51995.1	c.1483T>C	p.Leu495Leu	1	1	1	1	0	0	orbJ description
AM747720	1866962	C	G	synonymous_variant	orbJ	BCAL1697	transcript	CAR51995.1	c.1812C>G	p.Val604Val	1	1	1	1	0	0	orbJ description
AM747720	1867010	A	G	synonymous_variant	orbJ	BCAL1697	transcript	CAR51995.1	c.1860A>G	p.Ala620Ala	1	1	1	1	0	0	orbJ description
AM747720	1867064	G	A	synonymous_variant	orbJ	BCAL1697	transcript	CAR51995.1	c.1914G>A	p.Thr638Thr	1	1	1	1	0	0	orbJ description
AM747720	1867118	A	G	synonymous_variant	orbJ	BCAL1697	transcript	CAR51995.1	c.1968A>G	p.Ala656Ala	1	1	1	1	0	0	orbJ description
AM747720	1867160	C	T	synonymous_variant	orbJ	BCAL1697	transcript	CAR51995.1	c.2010C>T	p.Gly670Gly	1	1	1	1	0	0	orbJ description
AM747720	1868330	C	T	synonymous_variant	orbJ	BCAL1697	transcript	CAR51995.1	c.3180C>T	p.Gly1060Gly	1	1	1	1	0	0	orbJ description
AM747720	1868534	A	G	synonymous_variant	orbJ	BCAL1697	transcript	CAR51995.1	c.3384A>G	p.Leu1128Leu	1	1	1	1	0	0	orbJ description
AM747720	1868669	C	A	synonymous_variant	orbJ	BCAL1697	transcript	CAR51995.1	c.3519C>A	p.Ala1173Ala	1	1	1	1	0	0	orbJ description
AM747720	1868690	T	G	synonymous_variant	orbJ	BCAL1697	transcript	CAR51995.1	c.3540T>G	p.Arg1180Arg	1	1	1	1	0	0	orbJ description
AM747720	1868729	G	A	synonymous_variant	orbJ	BCAL1697	transcript	CAR51995.1	c.3579G>A	p.Gln1193Gln	1	1	1	1	0	0	orbJ description
AM747720	1868855	T	C	synonymous_variant	orbJ	BCAL1697	transcript	CAR51995.1	c.3705T>C	p.Asp1235Asp	1	1	1	1	0	0	orbJ description
AM747720	1868858	G	A	synonymous_variant	orbJ	BCAL1697	transcript	CAR51995.1	c.3708G>A	p.Ala1236Ala	1	1	1	1	0	0	orbJ description
AM747720	1868957	A	G	synonymous_variant	orbJ	BCAL1697	transcript	CAR51995.1	c.3807A>G	p.Leu1269Leu	1	1	1	1	0	0	orbJ description
AM747720	1869539	T	C	synonymous_variant	orbJ	BCAL1697	transcript	CAR51995.1	c.4389T>C	p.Arg1463Arg	1	1	1	1	0	0	orbJ description
AM747720	1870118	C	T	synonymous_variant	orbJ	BCAL1697	transcript	CAR51995.1	c.4968C>T	p.Asp1656Asp	1	1	1	1	0	0	orbJ description
AM747720	1870402	C	A	missense_variant	orbK	BCAL1698	transcript	CAR51996.1	c.253C>A	p.Arg85Ser	1	1	1	1	0	0	orbK description
AM747720	1871132	A	G	missense_variant	orbK	BCAL1698	transcript	CAR51996.1	c.983A>G	p.Gln328Arg	1	1	1	1	0	0	orbK description
AM747720	1870206	A	G	synonymous_variant	orbK	BCAL1698	transcript	CAR51996.1	c.57A>G	p.Ala19Ala	1	1	1	1	0	0	orbK description
AM747720	1870224	T	C	synonymous_variant	orbK	BCAL1698	transcript	CAR51996.1	c.75T>C	p.Phe25Phe	1	1	1	1	0	0	orbK description
AM747720	1870701	C	G	synonymous_variant	orbK	BCAL1698	transcript	CAR51996.1	c.552C>G	p.Ala184Ala	1	1	1	1	0	0	orbK description
AM747720	1871061	T	C	synonymous_variant	orbK	BCAL1698	transcript	CAR51996.1	c.912T>C	p.His304His	1	1	1	1	0	0	orbK description
AM747720	1871130	A	G	synonymous_variant	orbK	BCAL1698	transcript	CAR51996.1	c.981A>G	p.Ala327Ala	1	1	1	1	0	0	orbK description
AM747720	1871304	A	G	missense_variant	pvdA	BCAL1699	transcript	CAR51997.1	c.85A>G	p.Ser29Gly	1	1	1	1	0	0	pvdA description
AM747720	1871370	A	G	missense_variant	pvdA	BCAL1699	transcript	CAR51997.1	c.151A>G	p.Met51Val	1	1	0	1	0	0	pvdA description
AM747720	1871588	G	A	synonymous_variant	pvdA	BCAL1699	transcript	CAR51997.1	c.369G>A	p.Glu123Glu	1	1	1	1	0	0	pvdA description
AM747720	1873400	C	T	missense_variant	orbA	BCAL1700	transcript	CAR51998.1	c.782C>T	p.Thr261Ile	0	0	0	0	1	0	orbA description
AM747720	1874413	G	A	missense_variant	orbA	BCAL1700	transcript	CAR51998.1	c.1795G>A	p.Gly599Ser	1	1	1	1	0	1	orbA description
AM747720	1872840	G	A	synonymous_variant	orbA	BCAL1700	transcript	CAR51998.1	c.222G>A	p.Ala74Ala	1	1	0	1	1	0	orbA description
AM747720	1874993	T	C	missense_variant	orbF	BCAL1701	transcript	CAR51999.1	c.22T>C	p.Tyr8His	0	0	0	1	0	0	orbF description
AM747720	1879223	T	TC	frameshift_variant	cobB	BCAL1705	transcript	CAR52003.1	c.969dupG	p.Met324fs	0	0	1	0	0	0	cobB description
AM747720	1880397	G	C	missense_variant	cobO	BCAL1706	transcript	CAR52004.1	c.401C>G	p.Thr134Ser	1	1	0	1	1	0	cobO description
AM747720	1917465	C	CGG	frameshift_variant	BCAL1736	BCAL1736	transcript	CAR52035.1	c.463_464dupGG	p.Gly156fs	0	0	0	1	0	0	conserved hypothetical protein
AM747720	1917861	A	AC	frameshift_variant	BCAL1736	BCAL1736	transcript	CAR52035.1	c.863dupC	p.Ala289fs	0	0	1	0	0	0	conserved hypothetical protein
AM747720	1917231	T	TCCGGGGGCCGGCCAA	disruptive_inframe_insertion	BCAL1736	BCAL1736	transcript	CAR52035.1	c.242_243insACCGGGGGCCGGCCA	p.Gly80_His81insGlnProGlyAlaGly	1	1	1	0	1	0	conserved hypothetical protein
AM747720	1917341	T	C	missense_variant	BCAL1736	BCAL1736	transcript	CAR52035.1	c.338T>C	p.Val113Ala	1	1	1	1	1	0	conserved hypothetical protein
AM747720	1935882	A	G	missense_variant	BCAL1754	BCAL1754	transcript	CAR52053.1	c.466T>C	p.Phe156Leu	0	0	0	0	1	0	Major Facilitator Superfamily protein
AM747720	1936219	C	T	synonymous_variant	BCAL1754	BCAL1754	transcript	CAR52053.1	c.129G>A	p.Gly43Gly	0	0	0	1	0	0	Major Facilitator Superfamily protein
AM747720	1937451	GA	G	frameshift_variant	BCAL1755	BCAL1755	transcript	CAR52054.1	c.158delA	p.Lys53fs	0	0	0	0	1	0	conserved hypothetical protein
AM747720	1953564	T	C	missense_variant	BCAL1774	BCAL1774	transcript	CAR52073.1	c.1265A>G	p.Gln422Arg	1	1	0	1	1	0	large subunit of terminal oxygenase component
AM747720	1981797	A	G	missense_variant	BCAL1795	BCAL1795	transcript	CAR52094.1	c.175A>G	p.Asn59Asp	0	0	0	0	0	1	putative ATP-ase
AM747720	1981870	G	A	missense_variant	BCAL1795	BCAL1795	transcript	CAR52094.1	c.248G>A	p.Arg83His	0	0	0	0	1	0	putative ATP-ase
AM747720	1996550	T	C	missense_variant	BCAL1809	BCAL1809	transcript	CAR52108.1	c.1657T>C	p.Phe553Leu	0	0	0	0	1	0	putative transport-related, membrane protein
AM747720	2004331	T	C	missense_variant	BCAL1814	BCAL1814	transcript	CAR52113.1	c.877T>C	p.Phe293Leu	0	0	0	1	0	0	MerR family regulatory protein
AM747720	2017925	T	C	missense_variant	BCAL1827	BCAL1827	transcript	CAR52127.1	c.493T>C	p.Ser165Pro	1	1	0	1	1	0	putative fimbrial chaperone
AM747720	2033946	A	G	missense_variant	BCAL1843	BCAL1843	transcript	CAR52143.1	c.1310T>C	p.Val437Ala	0	0	0	0	1	0	ABC transporter ATP-binding protein
AM747720	2037510	C	CCCGACGCAG	conservative_inframe_insertion	BCAL1845	BCAL1845	transcript	CAR52145.1	c.772_773insCTGCGTCGG	p.Ser257_Gly258insAlaAlaSer	1	1	1	1	1	0	putative membrane protein
AM747720	2038508	T	C	missense_variant	BCAL1846	BCAL1846	transcript	CAR52146.1	c.74T>C	p.Leu25Pro	0	0	0	0	0	1	ABC transporter ATP-binding protein
AM747720	2045106	T	C	missense_variant	BCAL1853	BCAL1853	transcript	CAR52153.1	c.635A>G	p.Tyr212Cys	1	1	0	0	0	0	putative cystathionine beta-lyase
AM747720	2057759	A	G	missense_variant	BCAL1865	BCAL1865	transcript	CAR52165.1	c.530T>C	p.Val177Ala	0	0	0	0	0	1	ribosomal large subunit pseudouridine synthase D
AM747720	2065622	A	G	missense_variant	kup	BCAL1871	transcript	CAR52171.1	c.1582T>C	p.Tyr528His	0	0	0	1	0	0	kup description
AM747720	2075372	G	A	synonymous_variant	engA	BCAL1880	transcript	CAR52180.1	c.996C>T	p.Ala332Ala	0	0	0	1	0	0	engA description
AM747720	2086375	T	C	synonymous_variant	BCAL1889	BCAL1889	transcript	CAR52189.1	c.99A>G	p.Glu33Glu	0	0	1	0	0	0	putative 23S rRNA (uracil-5-)-methyltransferase
AM747720	2095545	G	A	missense_variant	dnaX	BCAL1899	transcript	CAR52199.1	c.1400C>T	p.Ala467Val	1	1	1	0	1	1	dnaX description
AM747720	2095511	A	G	synonymous_variant	dnaX	BCAL1899	transcript	CAR52199.1	c.1434T>C	p.Pro478Pro	1	1	1	0	1	1	dnaX description
AM747720	2104713	T	C	missense_variant	BCAL1906	BCAL1906	transcript	CAR52207.1	c.1765T>C	p.Tyr589His	0	0	0	0	1	0	putative membrane protein
AM747720	2137071	T	C	missense_variant	BCAL1937	BCAL1937	transcript	CAR52238.1	c.275T>C	p.Val92Ala	0	0	0	0	1	0	putative phosphorous metabolism-related protein
AM747720	2145555	A	G	missense_variant	BCAL1946	BCAL1946	transcript	CAR52247.1	c.274T>C	p.Ser92Pro	1	1	1	0	1	0	conserved hypothetical protein
AM747720	2145640	G	C	synonymous_variant	BCAL1946	BCAL1946	transcript	CAR52247.1	c.189C>G	p.Arg63Arg	1	1	1	1	1	0	conserved hypothetical protein
AM747720	2147458	G	A	synonymous_variant	BCAL1948	BCAL1948	transcript	CAR52249.1	c.81C>T	p.Gly27Gly	0	0	0	0	1	0	LysR family regulatory protein
AM747720	2160079	T	C	missense_variant	BCAL1961	BCAL1961	transcript	CAR52262.1	c.493A>G	p.Thr165Ala	0	0	0	0	1	0	putative exported protein
AM747720	2165455	T	C	synonymous_variant	BCAL1967	BCAL1967	transcript	CAR52268.1	c.45T>C	p.Gly15Gly	1	1	0	1	1	0	conserved hypothetical protein
AM747720	2173821	C	T	synonymous_variant	BCAL1975	BCAL1975	transcript	CAR52276.1	c.1023G>A	p.Ala341Ala	0	0	0	1	0	0	putative diguanylate cyclase
AM747720	2173456	A	G	missense_variant	BCAL1975	BCAL1975	transcript	CAR52276.1	c.1388T>C	p.Val463Ala	1	1	0	1	1	0	putative diguanylate cyclase
AM747720	2178039	T	C	missense_variant	BCAL1979	BCAL1979	transcript	CAR52279.1	c.1076A>G	p.Lys359Arg	0	0	0	0	1	0	putative fatty acid degradation protein
AM747720	2180030	A	G	missense_variant	BCAL1980	BCAL1980	transcript	CAR52280.1	c.968T>C	p.Val323Ala	0	0	0	0	0	1	putative acyl-CoA synthetase
AM747720	2186091	G	A	missense_variant	purL	BCAL1987	transcript	CAR52287.1	c.3689C>T	p.Ala1230Val	1	1	0	1	1	0	purL description
AM747720	2192508	G	A	synonymous_variant	BCAL1989	BCAL1989	transcript	CAR52289.1	c.1047G>A	p.Ala349Ala	0	0	0	0	1	0	putative carbohydrate kinase
AM747720	2197168	G	A	missense_variant	BCAL1993	BCAL1993	transcript	CAR52293.1	c.1031C>T	p.Ala344Val	1	1	0	0	0	0	putative peptidyl-prolyl cis-trans isomerase
AM747720	2199620	T	C	missense_variant	lon	BCAL1994	transcript	CAR52294.1	c.1787A>G	p.Gln596Arg	0	0	0	1	0	0	lon description
AM747720	2226340	T	C	missense_variant	mfd	BCAL2017	transcript	CAR52317.1	c.2492T>C	p.Val831Ala	1	1	0	1	1	0	mfd description
AM747720	2237986	T	C	missense_variant	BCAL2027	BCAL2027	transcript	CAR52327.1	c.110T>C	p.Leu37Pro	1	1	0	0	0	0	conserved hypothetical protein
AM747720	2239527	G	A	missense_variant	BCAL2029	BCAL2029	transcript	CAR52329.1	c.1219C>T	p.Arg407Trp	0	0	0	0	1	0	putative amino hydrolase
AM747720	2247274	T	A	missense_variant	BCAL2037	BCAL2037	transcript	CAR52337.1	c.169A>T	p.Asn57Tyr	0	0	0	0	1	0	putative ureidoglycolate hydrolase
AM747720	2256969	G	GC	frameshift_variant	BCAL2047	BCAL2047	transcript	CAR52347.1	c.206dupG	p.Ser70fs	0	0	0	0	1	0	Major Facilitator Superfamily protein
AM747720	2258670	T	C	missense_variant	BCAL2049	BCAL2049	transcript	CAR52349.1	c.424T>C	p.Tyr142His	1	1	0	1	1	0	fumarate reductase/succinate dehydrogenase family protein
AM747720	2278448	A	G	missense_variant	smpB	BCAL2071	transcript	CAR52371.1	c.263A>G	p.Lys88Arg	0	0	0	0	1	0	smpB description
AM747720	2294127	A	C	missense_variant	dxr	BCAL2085	transcript	CAR52385.1	c.617T>G	p.Val206Gly	1	1	0	1	1	0	dxr description
AM747720	2304149	T	A	missense_variant	BCAL2094	BCAL2094	transcript	CAR52394.1	c.590T>A	p.Phe197Tyr	1	1	1	1	1	0	putative RNA pseudouridylate synthase
AM747720	2304156	G	C	missense_variant	BCAL2094	BCAL2094	transcript	CAR52394.1	c.597G>C	p.Glu199Asp	1	1	1	1	1	0	putative RNA pseudouridylate synthase
AM747720	2304150	C	T	synonymous_variant	BCAL2094	BCAL2094	transcript	CAR52394.1	c.591C>T	p.Phe197Phe	1	1	1	1	1	0	putative RNA pseudouridylate synthase
AM747720	2304159	T	C	synonymous_variant	BCAL2094	BCAL2094	transcript	CAR52394.1	c.600T>C	p.Arg200Arg	1	1	1	1	1	0	putative RNA pseudouridylate synthase
AM747720	2304162	C	T	synonymous_variant	BCAL2094	BCAL2094	transcript	CAR52394.1	c.603C>T	p.Arg201Arg	1	1	1	1	1	0	putative RNA pseudouridylate synthase
AM747720	2304168	T	G	synonymous_variant	BCAL2094	BCAL2094	transcript	CAR52394.1	c.609T>G	p.Ser203Ser	1	1	1	1	1	0	putative RNA pseudouridylate synthase
AM747720	2304171	C	G	synonymous_variant	BCAL2094	BCAL2094	transcript	CAR52394.1	c.612C>G	p.Ser204Ser	1	1	1	1	1	0	putative RNA pseudouridylate synthase
AM747720	2309533	G	A	synonymous_variant	BCAL2097	BCAL2097	transcript	CAR52397.1	c.30C>T	p.Gly10Gly	1	1	0	1	1	0	putative membrane protein
AM747720	2314719	C	G	missense_variant	BCAL2100	BCAL2100	transcript	CAR52400.1	c.320C>G	p.Ala107Gly	0	0	0	0	0	1	putative aminotransferase
AM747720	2321938	C	T	missense_variant	BCAL2107	BCAL2107	transcript	CAR52407.1	c.676C>T	p.Arg226Cys	0	0	0	0	1	0	ABC transporter ATP-binding protein
AM747720	2329785	T	C	missense_variant	BCAL2114	BCAL2114	transcript	CAR52414.1	c.881A>G	p.Tyr294Cys	1	1	0	1	1	0	uracil DNA glycosylase superfamily protein
AM747720	2356362	T	C	missense_variant	BCAL2134	BCAL2134	transcript	CAR52435.1	c.2357T>C	p.Val786Ala	0	0	0	0	1	0	RND family efflux system transporter protein
AM747720	2357237	T	TC	frameshift_variant	BCAL2135	BCAL2135	transcript	CAR52436.1	c.30dupC	p.Gly11fs	0	0	1	0	0	0	efflux system transport protein
AM747720	2370990	T	C	missense_variant	ask	BCAL2146	transcript	CAR52448.1	c.773A>G	p.Glu258Gly	0	0	0	0	0	1	ask description
AM747720	2372694	A	G	missense_variant	BCAL2147	BCAL2147	transcript	CAR52449.1	c.833T>C	p.Phe278Ser	0	0	0	1	0	0	tRNA(Ile)-lysidine synthase
AM747720	2387902	A	G	missense_variant	mutS	BCAL2160	transcript	CAR52462.1	c.2233A>G	p.Thr745Ala	1	1	0	0	0	0	mutS description
AM747720	2389493	C	T	missense_variant	BCAL2161	BCAL2161	transcript	CAR52463.1	c.1162C>T	p.Pro388Ser	0	0	0	0	1	0	putative exported protein
AM747720	2426852	CG	C	frameshift_variant	BCAL2199	BCAL2199	transcript	CAR52500.1	c.432delC	p.Ala145fs	0	0	1	0	0	1	putative transcriptional regulator protein
AM747720	2427052	T	C	missense_variant	BCAL2199	BCAL2199	transcript	CAR52500.1	c.233A>G	p.Asp78Gly	0	0	0	0	1	0	putative transcriptional regulator protein
AM747720	2427212	G	A	missense_variant	BCAL2199	BCAL2199	transcript	CAR52500.1	c.73C>T	p.Pro25Ser	0	0	0	1	0	0	putative transcriptional regulator protein
AM747720	2434716	G	A	missense_variant	BCAL2207	BCAL2207	transcript	CAR52508.1	c.1255C>T	p.Arg419Cys	1	1	0	1	1	0	putative dihydrolipoamide dehydrogenase
AM747720	2438082	A	T	missense_variant	BCAL2209	BCAL2209	transcript	CAR52510.1	c.2575T>A	p.Trp859Arg	0	0	0	0	0	1	pyruvate dehydrogenase E1 component 1
AM747720	2463669	T	C	missense_variant	BCAL2228	BCAL2228	transcript	CAR52529.1	c.908A>G	p.His303Arg	0	0	0	0	0	1	putative membrane protein
AM747720	2470125	T	C	missense_variant	BCAL2231	BCAL2231	transcript	CAR52532.1	c.122T>C	p.Ile41Thr	0	0	0	0	0	1	putative amino-acid acetyltransferase
AM747720	2479109	T	C	missense_variant	BCAL2237	BCAL2237	transcript	CAR52538.1	c.89A>G	p.Asp30Gly	0	0	0	0	1	0	putative aminotransferase
AM747720	2478208	G	C	synonymous_variant	BCAL2237	BCAL2237	transcript	CAR52538.1	c.990C>G	p.Ser330Ser	1	1	0	1	1	0	putative aminotransferase
AM747720	2502148	T	C	missense_variant	BCAL2258	BCAL2258	transcript	CAR52559.1	c.920A>G	p.His307Arg	0	0	0	0	0	1	conserved hypothetical protein
AM747720	2514064	T	C	missense_variant	BCAL2267	BCAL2267	transcript	CAR52568.1	c.26A>G	p.Lys9Arg	0	0	0	0	0	1	conserved hypothetical protein
AM747720	2514799	T	C	missense_variant	BCAL2268	BCAL2268	transcript	CAR52569.1	c.53A>G	p.Gln18Arg	1	1	0	1	1	0	putative stress protein
AM747720	2536410	T	C	synonymous_variant	acoE	BCAL2284	transcript	CAR52585.1	c.1194A>G	p.Glu398Glu	1	1	1	1	1	0	acoE description
AM747720	2538506	T	C	missense_variant	BCAL2285	BCAL2285	transcript	CAR52586.1	c.584T>C	p.Leu195Pro	0	0	0	0	0	1	putative membrane protein
AM747720	2546105	C	T	synonymous_variant	BCAL2294	BCAL2294	transcript	CAR52595.1	c.486G>A	p.Arg162Arg	0	0	0	1	0	0	LysR family regulatory protein
AM747721	1644002	G	A	synonymous_variant	tyrB	BCAL2303	transcript	CAR55333.1	c.288G>A	p.Ala96Ala	1	1	0	1	1	0	tyrB description
AM747720	2559060	T	C	missense_variant	BCAL2307	BCAL2307	transcript	CAR52608.1	c.154A>G	p.Thr52Ala	0	0	0	0	1	0	conserved hypothetical protein
AM747720	2579716	G	A	synonymous_variant	BCAL2326	BCAL2326	transcript	CAR52627.1	c.135C>T	p.Ser45Ser	0	0	0	1	0	0	putative acyl-CoA dehydrogenase family protein
AM747720	2584851	A	G	missense_variant	nuoM	BCAL2332	transcript	CAR52633.1	c.737T>C	p.Val246Ala	0	0	0	1	0	0	nuoM description
AM747720	2597908	T	C	synonymous_variant	secG	BCAL2345	transcript	CAR52646.1	c.309A>G	p.Ala103Ala	1	1	0	1	1	0	secG description
AM747720	2605814	TGCCGCCGCCCGCCGACCTGCCGCACGTCGCGCGCCGCATCGCACCGCTCTGCGCGCTCGCGCGGCGCCATCGCGACACGCTCGACGGGCTCGACGACATG	T	frameshift_variant	BCAL2352	BCAL2352	transcript	CAR52653.1	c.336_435delCGCCGACCTGCCGCACGTCGCGCGCCGCATCGCACCGCTCTGCGCGCTCGCGCGGCGCCATCGCGACACGCTCGACGGGCTCGACGACATGGCCGCCGCC	p.Ala113fs	0	0	0	0	1	0	putative carbonic anhydrase
AM747720	2606220	G	A	missense_variant	BCAL2353	BCAL2353	transcript	CAR52654.1	c.50G>A	p.Gly17Asp	0	0	0	1	0	0	putative sulfate transporter
AM747720	2619118	A	C	missense_variant	BCAL2365	BCAL2365	transcript	CAR52666.1	c.475A>C	p.Thr159Pro	0	0	0	0	1	0	putative glycosyltransferase
AM747720	2628483	T	C	missense_variant	BCAL2374	BCAL2374	transcript	CAR52675.1	c.865A>G	p.Thr289Ala	1	1	0	1	1	0	permease protein
AM747720	2638903	T	C	missense_variant	kdpA	BCAL2383	transcript	CAR52684.1	c.1603A>G	p.Thr535Ala	0	0	0	1	0	0	kdpA description
AM747720	2641676	T	C	missense_variant	qor	BCAL2384	transcript	CAR52685.1	c.200A>G	p.Glu67Gly	1	1	0	0	0	0	qor description
AM747720	2653835	T	C	missense_variant	BCAL2398	BCAL2398	transcript	CAR52699.1	c.151T>C	p.Ser51Pro	1	1	1	1	1	0	putative lipoprotein
AM747720	2671302	T	C	missense_variant	BCAL2411	BCAL2411	transcript	CAR52712.1	c.686T>C	p.Val229Ala	0	0	1	0	0	0	putative glutamyl tRNA synthetase
AM747720	2675078	A	G	missense_variant	purT	BCAL2415	transcript	CAR52716.1	c.515T>C	p.Val172Ala	0	0	0	0	1	0	purT description
AM747720	2677368	G	A	missense_variant	BCAL2417	BCAL2417	transcript	CAR52718.1	c.838G>A	p.Ala280Thr	0	1	1	0	1	0	putative DNA translocase
AM747720	2684122	C	CT	frameshift_variant	BCAL2419	BCAL2419	transcript	CAR52720.1	c.1507dupT	p.Tyr503fs	0	0	1	0	0	0	glycosyl hydrolases family protein
AM747720	2683563	T	C	missense_variant	BCAL2419	BCAL2419	transcript	CAR52720.1	c.947T>C	p.Leu316Pro	0	0	0	0	0	1	glycosyl hydrolases family protein
AM747720	2688801	G	A	missense_variant	BCAL2424	BCAL2424	transcript	CAR52725.1	c.220G>A	p.Glu74Lys	0	0	0	0	1	0	putative electron transport-related protein
AM747720	2694811	A	G	missense_variant	BCAL2431	BCAL2431	transcript	CAR52732.1	c.1073A>G	p.Glu358Gly	0	0	1	0	0	0	conserved hypothetical protein
AM747720	2699267	A	G	missense_variant	BCAL2435	BCAL2435	transcript	CAR52736.1	c.386T>C	p.Val129Ala	1	1	0	1	1	0	Na+/solute symporter family protein
AM747720	2707219	T	C	missense_variant	BCAL2443	BCAL2443	transcript	CAR52744.1	c.340A>G	p.Thr114Ala	1	1	0	1	1	0	GntR family regulatory protein
AM747720	2707784	G	GC	frameshift_variant	BCAL2444	BCAL2444	transcript	CAR52745.1	c.12dupC	p.Ser5fs	0	0	1	0	0	0	conserved hypothetical protein
AM747720	2711920	T	C	missense_variant	BCAL2448	BCAL2448	transcript	CAR52749.1	c.644T>C	p.Leu215Pro	0	0	0	0	1	0	putative phenazine biosynthesis-like protein
AM747720	2715293	G	A	synonymous_variant	BCAL2450	BCAL2450	transcript	CAR52751.1	c.372G>A	p.Pro124Pro	0	0	0	1	0	0	putative metal transport integral membrane protein
AM747720	2717953	G	GC	frameshift_variant	BCAL2453	BCAL2453	transcript	CAR52754.1	c.178dupG	p.Ala60fs	0	0	0	0	0	1	putative membrane protein
AM747720	2719561	A	G	missense_variant	parC	BCAL2454	transcript	CAR52755.1	c.1154T>C	p.Val385Ala	1	1	0	1	1	0	parC description
AM747720	2730929	G	A	synonymous_variant	eco	BCAL2466	transcript	CAR52767.1	c.172C>T	p.Leu58Leu	1	1	0	0	0	0	eco description
AM747720	2740583	T	C	non_coding_transcript_exon_variant	BCAL2476a	BCAL2476a	transcript	BCAL2476a.1	n.252A>G		0	0	1	0	0	0	BCAL2476 contains a PAAR motif- found usually in pairs in a family of bacterial membrane proteins
AM747720	2740595	T	G	non_coding_transcript_exon_variant	BCAL2476a	BCAL2476a	transcript	BCAL2476a.1	n.240A>C		0	0	1	0	0	0
AM747720	2740607	A	G	non_coding_transcript_exon_variant	BCAL2476a	BCAL2476a	transcript	BCAL2476a.1	n.228T>C		0	0	1	0	0	0
AM747720	2832345	T	C	synonymous_variant	BCAL2571	BCAL2571	transcript	CAR52878.1	c.81T>C	p.Asn27Asn	1	0	1	1	1	0	carboxymuconolactone decarboxylase family protein
AM747720	2833447	A	C	missense_variant	BCAL2572	BCAL2572	transcript	CAR52879.1	c.644A>C	p.Asp215Ala	1	1	1	1	1	0	conserved hypothetical protein
AM747720	2833466	A	C	synonymous_variant	BCAL2572	BCAL2572	transcript	CAR52879.1	c.663A>C	p.Ala221Ala	1	1	1	1	1	0	conserved hypothetical protein
AM747720	2833724	C	T	synonymous_variant	BCAL2572	BCAL2572	transcript	CAR52879.1	c.921C>T	p.Arg307Arg	1	1	1	1	1	0	conserved hypothetical protein
AM747720	2835402	C	G	non_coding_transcript_exon_variant	BCAL2574	BCAL2574	transcript	BCAL2574.1	n.678C>G		0	0	1	0	0	0
AM747720	2835444	C	G	non_coding_transcript_exon_variant	BCAL2574	BCAL2574	transcript	BCAL2574.1	n.720C>G		0	0	1	0	0	0
AM747720	2835980	C	T	missense_variant	BCAL2576	BCAL2576	transcript	CAR52882.1	c.76C>T	p.His26Tyr	1	1	1	1	1	0	putative transmembrane component of ABC transporter
AM747720	2835981	A	C	missense_variant	BCAL2576	BCAL2576	transcript	CAR52882.1	c.77A>C	p.His26Pro	1	1	1	1	1	0	putative transmembrane component of ABC transporter
AM747720	2836103	C	T	missense_variant	BCAL2576	BCAL2576	transcript	CAR52882.1	c.199C>T	p.Leu67Phe	1	1	1	1	1	0	putative transmembrane component of ABC transporter
AM747720	2835994	A	C	synonymous_variant	BCAL2576	BCAL2576	transcript	CAR52882.1	c.90A>C	p.Gly30Gly	1	1	1	1	1	0	putative transmembrane component of ABC transporter
AM747720	2836435	A	G	synonymous_variant	BCAL2576	BCAL2576	transcript	CAR52882.1	c.531A>G	p.Gln177Gln	1	1	1	1	1	0	putative transmembrane component of ABC transporter
AM747720	2860253	T	C	non_coding_transcript_exon_variant	BCAL2601	BCAL2601	transcript	BCAL2601.1	n.962A>G		0	0	1	0	0	0
AM747720	2863913	G	GC	frameshift_variant	BCAL2605	BCAL2605	transcript	CAR52907.1	c.1214dupG	p.Ala406fs	0	0	0	0	0	1	two-component regulatory system, sensor kinase protein
AM747720	2869284	G	A	missense_variant	hisQ	BCAL2610	transcript	CAR52912.1	c.517G>A	p.Gly173Ser	0	0	0	1	0	0	hisQ description
AM747720	2871886	T	C	missense_variant	BCAL2614	BCAL2614	transcript	CAR52916.1	c.223T>C	p.Trp75Arg	0	0	0	1	0	0	LysR family regulatory protein
AM747720	2897776	T	C	missense_variant	BCAL2633	BCAL2633	transcript	CAR52935.1	c.541T>C	p.Trp181Arg	1	1	0	0	0	0	putative DNA-binding protein
AM747720	2906833	G	A	missense_variant	BCAL2641	BCAL2641	transcript	CAR52943.1	c.1631C>T	p.Thr544Met	0	0	0	1	0	0	putative ornithine decarboxylase
AM747720	2941902	G	A	missense_variant	BCAL2673	BCAL2673	transcript	CAR52974.1	c.262G>A	p.Ala88Thr	0	0	0	0	1	0	putative cytochrome c protein
AM747720	2963094	T	C	synonymous_variant	BCAL2694	BCAL2694	transcript	CAR52995.1	c.42A>G	p.Ala14Ala	0	0	0	0	0	1	putative dehydrogenase
AM747720	2966557	T	C	missense_variant	BCAL2700	BCAL2700	transcript	CAR53001.1	c.47T>C	p.Val16Ala	1	1	0	0	0	0	putative oxidoreductase
AM747720	2980232	GGC	G	frameshift_variant	nadB	BCAL2716	transcript	CAR53017.1	c.422_423delGC	p.Arg141fs	0	0	0	0	1	0	nadB description
AM747720	2996564	A	G	missense_variant	BCAL2729	BCAL2729	transcript	CAR53030.1	c.635T>C	p.Val212Ala	0	0	0	0	0	1	putative amino acid permease
AM747720	2997023	T	C	missense_variant	BCAL2729	BCAL2729	transcript	CAR53030.1	c.176A>G	p.Tyr59Cys	0	0	0	0	0	1	putative amino acid permease
AM747720	2999238	A	G	missense_variant	clpA	BCAL2730	transcript	CAR53031.1	c.365T>C	p.Val122Ala	0	0	0	0	0	1	clpA description
AM747720	3010400	T	C	missense_variant	fusA	BCAL2739	transcript	CAR53040.1	c.1001T>C	p.Leu334Pro	1	1	0	0	0	0	fusA description
AM747720	3020698	T	C	missense_variant	BCAL2748	BCAL2748	transcript	CAR53048.1	c.1084T>C	p.Trp362Arg	1	1	0	1	1	0	Major Facilitator Superfamily protein
AM747720	3035576	T	C	missense_variant	BCAL2764	BCAL2764	transcript	CAR53064.1	c.1025A>G	p.Asn342Ser	1	1	0	1	1	0	MviN-like protein
AM747720	3044635	T	C	missense_variant	xerD	BCAL2773	transcript	CAR53073.1	c.265A>G	p.Thr89Ala	0	0	0	0	1	0	xerD description
AM747720	3055790	G	A	missense_variant	BCAL2784	BCAL2784	transcript	CAR53084.1	c.975G>A	p.Met325Ile	1	1	0	1	1	0	conserved hypothetical protein
AM747720	3057982	C	T	missense_variant	BCAL2786	BCAL2786	transcript	CAR53086.1	c.769C>T	p.Arg257Trp	0	0	0	0	0	1	putative selenium-binding protein
AM747720	3062283	G	A	missense_variant	BCAL2791	BCAL2791	transcript	CAR53091.1	c.926G>A	p.Arg309His	0	0	0	1	0	0	putative kynureninase
AM747720	3062193	T	C	missense_variant	BCAL2791	BCAL2791	transcript	CAR53091.1	c.836T>C	p.Phe279Ser	1	1	0	0	0	0	putative kynureninase
AM747720	3078513	A	G	missense_variant	BCAL2804	BCAL2804	transcript	CAR53104.1	c.662T>C	p.Leu221Pro	0	0	0	0	1	0	putative sugar ABC transporter ATP-binding protein
AM747720	3078820	T	C	missense_variant	BCAL2804	BCAL2804	transcript	CAR53104.1	c.355A>G	p.Lys119Glu	1	1	0	1	1	0	putative sugar ABC transporter ATP-binding protein
AM747721	2303016	AGC	A	frameshift_variant	uppS	BCAL2807	transcript	CAR55925.1	c.755_756delGC	p.Arg252fs	0	0	0	0	1	0	uppS description
AM747720	2296258	T	C	synonymous_variant	uppS	BCAL2807	transcript	CAR52387.1	c.99A>G	p.Glu33Glu	1	1	0	1	1	0	uppS description
AM747720	3086853	T	C	missense_variant	BCAL2812	BCAL2812	transcript	CAR53112.1	c.136T>C	p.Tyr46His	0	0	0	1	0	0	putative Fur family transcriptional regulator
AM747720	3087112	T	C	missense_variant	BCAL2812	BCAL2812	transcript	CAR53112.1	c.395T>C	p.Val132Ala	1	1	0	1	1	0	putative Fur family transcriptional regulator
AM747720	3100381	T	C	missense_variant	BCAL2821	BCAL2821	transcript	CAR53121.1	c.131A>G	p.Gln44Arg	0	0	0	0	1	0	RND family efflux system transporter protein
AM747720	3100928	G	A	missense_variant	bpeA	BCAL2822	transcript	CAR53122.1	c.874C>T	p.Arg292Cys	0	0	0	0	1	0	bpeA description
AM747720	3101058	G	A	synonymous_variant	bpeA	BCAL2822	transcript	CAR53122.1	c.744C>T	p.Asp248Asp	0	0	0	0	1	0	bpeA description
AM747720	3104503	A	G	missense_variant	BCAL2825	BCAL2825	transcript	CAR53125.1	c.793A>G	p.Thr265Ala	0	0	0	0	0	1	AraC family regulatory protein
AM747720	3110912	T	C	missense_variant	dacB	BCAL2832	transcript	CAR53132.1	c.586T>C	p.Phe196Leu	0	0	0	0	0	1	dacB description
AM747720	3181195	C	G	synonymous_variant	BCAL2900	BCAL2900	transcript	CAR53199.1	c.459C>G	p.Pro153Pro	0	1	0	0	0	0	CreA protein 1
AM747720	3181578	A	G	synonymous_variant	BCAL2901	BCAL2901	transcript	CAR53200.1	c.336A>G	p.Ala112Ala	0	1	1	0	1	1	AraC family regulatory protein
AM747720	3182311	G	GC	frameshift_variant	BCAL2902	BCAL2902	transcript	CAR53201.1	c.26dupC	p.Arg10fs	0	0	0	0	1	0	putative branched-chain amino acid transport protein
AM747720	3196793	C	A	missense_variant	dfrA	BCAL2915	transcript	CAR53214.1	c.295C>A	p.Leu99Ile	1	1	0	0	0	0	dfrA description
AM747720	3203283	A	G	missense_variant	BCAL2923	BCAL2923	transcript	CAR53222.1	c.872T>C	p.Val291Ala	0	0	0	1	0	0	putative cobalamin biosynthesis membrane protein
AM747720	3209497	T	C	missense_variant	BCAL2931	BCAL2931	transcript	CAR53231.1	c.938A>G	p.Tyr313Cys	0	0	0	0	1	0	radical SAM superfamily protein
AM747720	3225462	T	C	synonymous_variant	udg	BCAL2946	transcript	CAR53247.1	c.144A>G	p.Glu48Glu	0	0	0	0	0	1	udg description
AM747720	3230460	T	C	missense_variant	aroA	BCAL2952	transcript	CAR53255.1	c.1172A>G	p.Asp391Gly	0	0	0	0	0	1	aroA description
AM747720	3238152	T	C	missense_variant	gyrA	BCAL2957	transcript	CAR53261.1	c.247A>G	p.Thr83Ala	0	0	0	0	0	1	gyrA description
AM747720	3288320	T	C	missense_variant	BCAL2996	BCAL2996	transcript	CAR53318.1	c.827T>C	p.Val276Ala	0	0	0	0	1	0	FAD dependent oxidoreductase
AM747720	3298476	GA	G	frameshift_variant	BCAL3008	BCAL3008	transcript	CAR53330.1	c.10delA	p.Thr4fs	0	0	1	0	0	0	putative outer membrane porin protein
AM747720	3311132	T	C	missense_variant	BCAL3020	BCAL3020	transcript	CAR53342.1	c.806T>C	p.Val269Ala	0	0	0	1	0	0	Major Facilitator Superfamily protein
AM747720	3310890	G	A	synonymous_variant	BCAL3020	BCAL3020	transcript	CAR53342.1	c.564G>A	p.Leu188Leu	0	0	1	0	0	0	Major Facilitator Superfamily protein
AM747720	3314511	G	GC	frameshift_variant	BCAL3023	BCAL3023	transcript	CAR53345.1	c.1394dupC	p.Ala466fs	0	0	1	0	0	1	putative chloride-channel protein
AM747720	3314241	G	A	missense_variant	BCAL3023	BCAL3023	transcript	CAR53345.1	c.1120G>A	p.Val374Ile	1	1	0	1	1	0	putative chloride-channel protein
AM747720	3353158	T	C	missense_variant	BCAL3059	BCAL3059	transcript	CAR53381.1	c.23T>C	p.Met8Thr	0	0	0	1	0	0	LysE type translocator protein
AM747720	3398333	G	A	missense_variant	ureG	BCAL3109	transcript	CAR53433.1	c.551G>A	p.Arg184His	0	0	0	1	0	0	ureG description
AM747720	3441392	T	C	missense_variant	BCAL3152	BCAL3152	transcript	CAR53475.1	c.311A>G	p.Tyr104Cys	0	0	1	0	0	0	putative RNA polymerase sigma factor
AM747720	3446540	TGC	T	frameshift_variant	BCAL3155	BCAL3155	transcript	CAR53478.1	c.474_475delGC	p.Gln159fs	0	0	0	0	0	1	putative amino acid dehydrogenase
AM747720	3456286	C	T	missense_variant	BCAL3164	BCAL3164	transcript	CAR53487.1	c.476G>A	p.Gly159Asp	0	0	0	1	0	0	serine peptidase, family S10
AM747720	3464986	C	A	missense_variant	xdhB	BCAL3172	transcript	CAR53495.1	c.2187G>T	p.Lys729Asn	1	1	0	1	1	0	xdhB description
AM747720	3480005	G	C	missense_variant	BCAL3182	BCAL3182	transcript	CAR53505.1	c.1133G>C	p.Arg378Pro	0	0	0	0	0	1	Major Facilitator Superfamily protein
AM747720	3492824	C	CG	non_coding_transcript_exon_variant	BCAL3195a	BCAL3195a	transcript	BCAL3195a.1	n.113dupC		0	0	1	0	0	0
AM747720	3520549	T	C	missense_variant	wcbR	BCAL3220	transcript	CAR53546.1	c.1439A>G	p.Gln480Arg	0	0	0	0	0	1	wcbR description
AM747720	3567606	T	C	non_coding_transcript_exon_variant	tetA	BCAL3259	transcript	BCAL3259.1	n.1001T>C		1	1	0	0	0	0
AM747720	3571749	T	C	missense_variant	BCAL3264	BCAL3264	transcript	CAR53588.1	c.689T>C	p.Leu230Pro	0	0	0	0	0	1	putative polynucleotide adenylyltransferase
AM747720	3578252	G	A	missense_variant	dnaK	BCAL3270	transcript	CAR53594.1	c.1859C>T	p.Ala620Val	0	0	0	1	0	0	dnaK description
AM747720	3589514	T	C	missense_variant	glnE	BCAL3278	transcript	CAR53602.1	c.557A>G	p.Asp186Gly	0	0	0	0	1	0	glnE description
AM747720	3597721	A	G	missense_variant	aroG	BCAL3282	transcript	CAR53606.1	c.455A>G	p.Gln152Arg	1	1	0	1	1	0	aroG description
AM747720	3627283	T	C	missense_variant	BCAL3309	BCAL3309	transcript	CAR53632.1	c.1070A>G	p.Glu357Gly	1	1	0	1	1	0	Major Facilitator Superfamily protein
AM747720	3640994	G	A	synonymous_variant	BCAL3323	BCAL3323	transcript	CAR53646.1	c.468C>T	p.Ala156Ala	1	1	0	0	0	0	nitrilase
AM747720	3642053	T	G	missense_variant	BCAL3324	BCAL3324	transcript	CAR53647.1	c.503T>G	p.Val168Gly	0	0	0	0	0	1	LysR family regulatory protein
AM747720	3651546	T	C	missense_variant	BCAL3333	BCAL3333	transcript	CAR53656.1	c.34T>C	p.Tyr12His	0	0	0	1	0	0	putative ubiquinone biosynthesis-related protein
AM747720	3679504	T	C	missense_variant	gltI	BCAL3358	transcript	CAR53681.1	c.545A>G	p.His182Arg	0	0	0	1	0	0	gltI description
AM747720	3684855	A	G	missense_variant	BCAL3362	BCAL3362	transcript	CAR53685.1	c.1123T>C	p.Trp375Arg	0	0	0	0	1	0	putative oxidoreductase
AM747720	3709577	AGC	A	frameshift_variant	idnD	BCAL3385	transcript	CAR53708.1	c.759_760delGC	p.Leu254fs	0	0	0	1	0	0	idnD description
AM747720	3709286	G	A	missense_variant	idnD	BCAL3385	transcript	CAR53708.1	c.1052C>T	p.Ala351Val	1	1	0	0	0	0	idnD description
AM747720	3731540	T	C	missense_variant	BCAL3405	BCAL3405	transcript	CAR53728.1	c.128A>G	p.Gln43Arg	0	0	0	0	1	0	putative L-arabinose transport system, exported protein
AM747720	3732417	C	T	missense_variant	BCAL3406	BCAL3406	transcript	CAR53729.1	c.142G>A	p.Ala48Thr	1	1	0	1	1	1	putative dehydrogenase
AM747720	3741006	T	C	missense_variant	BCAL3414	BCAL3414	transcript	CAR53737.1	c.748A>G	p.Thr250Ala	0	0	1	0	0	0	putative exoribonuclease II
AM747720	3742534	TGC	T	frameshift_variant	mpl	BCAL3416	transcript	CAR53739.1	c.1249_1250delGC	p.Ala417fs	0	0	0	0	1	0	mpl description
AM747720	3742955	T	C	missense_variant	mpl	BCAL3416	transcript	CAR53739.1	c.830A>G	p.Gln277Arg	1	1	0	0	0	0	mpl description
AM747720	3745799	T	C	missense_variant	aroQ1	BCAL3419	transcript	CAR53742.1	c.371T>C	p.Val124Ala	1	1	0	1	1	0	aroQ1 description
AM747720	3759761	T	C	missense_variant	BCAL3432	BCAL3432	transcript	CAR53755.1	c.715A>G	p.Thr239Ala	0	0	1	0	0	1	cytochrome c assembly protein
AM747720	3767309	C	T	synonymous_variant	proB	BCAL3439	transcript	CAR53762.1	c.429G>A	p.Val143Val	0	0	0	0	1	0	proB description
AM747720	3786537	A	G	missense_variant	ftsZ	BCAL3457	transcript	CAR53780.1	c.776T>C	p.Val259Ala	0	0	0	0	1	0	ftsZ description
AM747720	3804019	G	A	missense_variant	BCAL3472	BCAL3472	transcript	CAR53795.1	c.407C>T	p.Ala136Val	0	0	0	1	0	0	conserved hypothetical protein
AM747720	3808246	T	C	missense_variant	BCAL3475	BCAL3475	transcript	CAR53798.1	c.1751A>G	p.His584Arg	0	0	0	0	0	1	putative molybdopterin-containing oxidoreductase
AM747720	3828330	T	C	missense_variant	BCAL3491	BCAL3491	transcript	CAR53814.1	c.85T>C	p.Cys29Arg	0	0	0	1	0	0	putative exported protein
AM747720	3863757	GGAC	G	disruptive_inframe_deletion	gspD	BCAL3527	transcript	CAR53850.1	c.1023_1025delGTC	p.Ser342del	0	0	0	1	0	0	gspD description
AM747720	3863554	T	C	missense_variant	gspD	BCAL3527	transcript	CAR53850.1	c.1229A>G	p.Gln410Arg	0	0	0	1	0	0	gspD description
AM747720	2342994	A	G	missense_variant	BCALr2125b	BCALr2125b	transcript	EBG00000501128-1.1	c.2T>C	p.Val1Ala	0	0	0	0	0	1
AM747721	653	G	A,C	missense_variant	BCAM0001	BCAM0001	transcript	CAO00537.1	c.424G>A	p.Gly142Arg	1	1	1	1	1	0	putative sigma factor
AM747721	10018	AGC	A	frameshift_variant	BCAM0008	BCAM0008	transcript	CAR53863.1	c.348_349delGC	p.Leu117fs	1	1	0	1	1	0	conserved hypothetical protein
AM747721	12174	A	G	missense_variant	kbl	BCAM0010	transcript	CAR53865.1	c.896A>G	p.Lys299Arg	1	1	0	1	1	0	kbl description
AM747721	61066	T	C	missense_variant	BCAM0056	BCAM0056	transcript	CAR53911.1	c.691A>G	p.Ser231Gly	1	1	0	1	1	0	LysR family regulatory protein
AM747721	85642	C	CG	frameshift_variant	BCAM0077	BCAM0077	transcript	CAR53933.1	c.747dupG	p.Arg250fs	0	0	0	0	0	1	putative flavoprotein monooxygenase
AM747721	93105	C	T	stop_gained	BCAM0083	BCAM0083	transcript	CAR53939.1	c.78G>A	p.Trp26*	0	0	0	1	0	0	hypothetical protein
AM747721	112414	C	CG	frameshift_variant	BCAM0100	BCAM0100	transcript	CAR53956.1	c.705dupC	p.Gly236fs	0	0	1	0	0	0	putative periplasmic solute-binding protein
AM747721	182510	T	C	missense_variant	BCAM0157	BCAM0157	transcript	CAR54014.1	c.277T>C	p.Trp93Arg	0	0	0	0	0	1	putative exported protein
AM747721	189035	C	T	synonymous_variant	BCAM0164	BCAM0164	transcript	CAR54021.1	c.645G>A	p.Pro215Pro	0	0	0	1	0	0	putative lipoprotein
AM747721	216446	T	C	missense_variant	BCAM0185	BCAM0185	transcript	CAR54043.1	c.56A>G	p.Tyr19Cys	1	1	0	1	1	0	lectin
AM747721	233211	CGT	C	frameshift_variant	BCAM0199	BCAM0199	transcript	CAR54057.1	c.273_274delTG	p.Ala94fs	0	0	0	0	1	0	outer membrane efflux protein
AM747721	235551	C	G	missense_variant	BCAM0200	BCAM0200	transcript	CAR54058.1	c.1115C>G	p.Ala372Gly	0	0	0	0	0	1	efflux system transport protein
AM747721	246833	A	C	missense_variant	BCAM0209	BCAM0209	transcript	CAR54067.1	c.154T>G	p.Ser52Ala	1	1	0	1	1	0	putative capsular polysaccharide transport protein
AM747721	246838	A	C	missense_variant	BCAM0209	BCAM0209	transcript	CAR54067.1	c.149T>G	p.Val50Gly	1	1	0	1	1	0	putative capsular polysaccharide transport protein
AM747721	246845	T	C	missense_variant	BCAM0209	BCAM0209	transcript	CAR54067.1	c.142A>G	p.Thr48Ala	1	1	0	1	1	0	putative capsular polysaccharide transport protein
AM747721	246847	G	A	missense_variant	BCAM0209	BCAM0209	transcript	CAR54067.1	c.140C>T	p.Ser47Phe	1	1	0	1	1	0	putative capsular polysaccharide transport protein
AM747721	246848	A	G	missense_variant	BCAM0209	BCAM0209	transcript	CAR54067.1	c.139T>C	p.Ser47Pro	1	1	0	1	1	0	putative capsular polysaccharide transport protein
AM747721	246850	T	G	missense_variant	BCAM0209	BCAM0209	transcript	CAR54067.1	c.137A>C	p.Gln46Pro	1	1	0	1	1	0	putative capsular polysaccharide transport protein
AM747721	246874	A	G	missense_variant	BCAM0209	BCAM0209	transcript	CAR54067.1	c.113T>C	p.Met38Thr	1	1	0	1	1	0	putative capsular polysaccharide transport protein
AM747721	246923	A	C	missense_variant	BCAM0209	BCAM0209	transcript	CAR54067.1	c.64T>G	p.Ser22Ala	1	1	0	1	1	0	putative capsular polysaccharide transport protein
AM747721	246953	T	C	missense_variant	BCAM0209	BCAM0209	transcript	CAR54067.1	c.34A>G	p.Thr12Ala	1	1	0	1	1	0	putative capsular polysaccharide transport protein
AM747721	246837	G	C	synonymous_variant	BCAM0209	BCAM0209	transcript	CAR54067.1	c.150C>G	p.Val50Val	1	1	0	1	1	0	putative capsular polysaccharide transport protein
AM747721	246852	T	C	synonymous_variant	BCAM0209	BCAM0209	transcript	CAR54067.1	c.135A>G	p.Ala45Ala	1	1	0	1	1	0	putative capsular polysaccharide transport protein
AM747721	246891	C	G	synonymous_variant	BCAM0209	BCAM0209	transcript	CAR54067.1	c.96G>C	p.Ala32Ala	1	1	0	1	1	0	putative capsular polysaccharide transport protein
AM747721	246921	T	C	synonymous_variant	BCAM0209	BCAM0209	transcript	CAR54067.1	c.66A>G	p.Ser22Ser	1	1	0	1	1	0	putative capsular polysaccharide transport protein
AM747721	246927	G	C	synonymous_variant	BCAM0209	BCAM0209	transcript	CAR54067.1	c.60C>G	p.Pro20Pro	1	1	0	1	1	0	putative capsular polysaccharide transport protein
AM747721	246945	A	G	synonymous_variant	BCAM0209	BCAM0209	transcript	CAR54067.1	c.42T>C	p.Asp14Asp	1	1	0	1	1	0	putative capsular polysaccharide transport protein
AM747721	265298	T	G	missense_variant	BCAM0219	BCAM0219	transcript	CAR54077.1	c.6130T>G	p.Ser2044Ala	0	0	0	1	0	1	putative haemagglutinin-related autotransporter protein
AM747721	268469	C	A	missense_variant	BCAM0220	BCAM0220	transcript	CAR54078.1	c.338C>A	p.Pro113Gln	1	1	1	1	1	0	putative outer membrane protein
AM747721	268233	C	T	synonymous_variant	BCAM0220	BCAM0220	transcript	CAR54078.1	c.102C>T	p.Arg34Arg	1	1	1	1	0	1	putative outer membrane protein
AM747721	268470	G	A	synonymous_variant	BCAM0220	BCAM0220	transcript	CAR54078.1	c.339G>A	p.Pro113Pro	1	1	1	1	1	0	putative outer membrane protein
AM747721	268491	G	T	synonymous_variant	BCAM0220	BCAM0220	transcript	CAR54078.1	c.360G>T	p.Pro120Pro	1	1	1	1	1	0	putative outer membrane protein
AM747721	269635	G	A	missense_variant	BCAM0221	BCAM0221	transcript	CAR54079.1	c.490G>A	p.Glu164Lys	1	1	0	1	1	0	two-component regulatory system, response regulator protein
AM747721	286545	A	G	missense_variant	BCAM0229	BCAM0229	transcript	CAR54087.1	c.557A>G	p.His186Arg	0	0	0	0	0	1	two-component regulatory system, sensor kinase protein
AM747721	302037	A	G	missense_variant	BCAM0244	BCAM0244	transcript	CAR54104.1	c.247T>C	p.Cys83Arg	0	0	0	0	1	0	putative acyl-CoA dehydrogenase
AM747721	305631	A	G	non_coding_transcript_exon_variant	BCAM0245	BCAM0245	transcript	BCAM0245.1	n.419T>C		0	0	0	0	1	0
AM747721	307286	G	A	missense_variant	BCAM0251	BCAM0251	transcript	CAR54109.1	c.350C>T	p.Thr117Met	0	0	0	1	0	0	putative AMP-binding protein
AM747721	307734	C	T	missense_variant	BCAM0252	BCAM0252	transcript	CAR54110.1	c.904G>A	p.Gly302Ser	0	0	0	1	0	0	putative 3-oxoacyl-[acyl-carrier-protein] synthase
AM747721	314661	C	T	stop_gained	BCAM0260	BCAM0260	transcript	CAR54118.1	c.778C>T	p.Arg260*	0	0	0	0	0	1	putative amino acid transporter
AM747721	317719	T	C	synonymous_variant	BCAM0264	BCAM0264	transcript	CAR54122.1	c.411T>C	p.Cys137Cys	0	0	0	0	0	1	putative membrane protein
AM747721	320605	G	A	stop_gained	opcI	BCAM0267	transcript	CAR54125.1	c.56G>A	p.Trp19*	1	1	0	1	1	0	opcI description
AM747721	325731	A	G	non_coding_transcript_exon_variant	BCAM0273	BCAM0273	transcript	BCAM0273.1	n.971A>G		1	1	0	1	1	0
AM747721	331979	A	G	missense_variant	BCAM0280	BCAM0280	transcript	CAR54138.1	c.491A>G	p.His164Arg	0	0	0	1	0	0	putative phospholipid-binding protein
AM747721	334104	A	G	missense_variant	BCAM0281	BCAM0281	transcript	CAR54140.1	c.125T>C	p.Val42Ala	1	1	0	1	1	0	putative sulfate transporter family protein
AM747721	344008	C	T	missense_variant	BCAM0292	BCAM0292	transcript	CAR54151.1	c.205G>A	p.Glu69Lys	0	0	0	1	0	0	putative universal stress protein
AM747721	354517	C	CG	frameshift_variant	BCAM0302	BCAM0302	transcript	CAR54161.1	c.236dupC	p.Ile80fs	0	0	1	0	0	0	putative ABC transporter protein
AM747721	354830	A	G	missense_variant	BCAM0303	BCAM0303	transcript	CAR54162.1	c.2719T>C	p.Phe907Leu	0	0	0	0	1	0	ABC transporter ATP-binding membrane protein
AM747721	362610	T	C	synonymous_variant	BCAM0309	BCAM0309	transcript	CAR54168.1	c.603T>C	p.Ile201Ile	0	0	0	0	0	1	putative cell division-related metallo peptidase
AM747721	384945	A	AG	frameshift_variant	BCAM0329	BCAM0329	transcript	CAR54188.1	c.291dupG	p.Tyr98fs	1	1	0	0	0	0	putative exported protein
AM747721	391712	G	A	missense_variant	BCAM0337	BCAM0337	transcript	CAR54195.1	c.197G>A	p.Arg66His	0	0	0	0	0	1	conserved hypothetical protein
AM747721	392768	A	G	missense_variant	BCAM0337	BCAM0337	transcript	CAR54195.1	c.1253A>G	p.Gln418Arg	0	0	0	0	0	1	conserved hypothetical protein
AM747721	392870	A	G	missense_variant	BCAM0337	BCAM0337	transcript	CAR54195.1	c.1355A>G	p.Tyr452Cys	0	0	0	0	1	0	conserved hypothetical protein
AM747721	415914	A	AG	frameshift_variant	BCAM0364	BCAM0364	transcript	CAR54220.1	c.70dupG	p.Ala24fs	0	0	0	1	0	0	putative lipoprotein
AM747721	450128	T	C	missense_variant	BCAM0398	BCAM0398	transcript	CAR54254.1	c.170T>C	p.Val57Ala	0	0	0	0	1	0	conserved hypothetical protein
AM747721	454556	T	C	missense_variant	BCAM0404	BCAM0404	transcript	CAR54260.1	c.26A>G	p.Gln9Arg	1	1	0	1	1	0	LysR family regulatory protein
AM747721	475547	T	C	synonymous_variant	BCAM0422	BCAM0422	transcript	CAR54280.1	c.165A>G	p.Glu55Glu	0	0	0	0	0	1	LuxR superfamily regulatory protein
AM747721	478640	A	G	synonymous_variant	BCAM0424	BCAM0424	transcript	CAR54282.1	c.786A>G	p.Lys262Lys	0	0	0	0	0	1	putative polyamine transport protein
AM747721	486924	G	A	missense_variant	BCAM0433	BCAM0433	transcript	CAR54291.1	c.481G>A	p.Ala161Thr	1	1	0	0	0	0	efflux system outer membrane protein
AM747721	532881	A	G	missense_variant	BCAM0479	BCAM0479	transcript	CAR54336.1	c.196A>G	p.Thr66Ala	0	0	0	0	1	0	AnsC family regulatory protein
AM747721	543382	A	G	missense_variant	BCAM0490	BCAM0490	transcript	CAR54347.1	c.904A>G	p.Thr302Ala	1	1	0	1	1	0	putative NADH oxidoreductase
AM747721	549100	A	G	missense_variant	BCAM0495a	BCAM0495a	transcript	CAR54353.1	c.85A>G	p.Thr29Ala	1	1	0	1	1	0	hypothetical protein
AM747721	555467	A	G	missense_variant	BCAM0499	BCAM0499	transcript	CAR54357.1	c.1640A>G	p.Asp547Gly	0	0	0	1	0	0	TonB-dependent receptor
AM747721	569007	A	G	missense_variant	BCAM0514	BCAM0514	transcript	CAR54371.1	c.539T>C	p.Ile180Thr	0	0	0	1	0	0	TetR family regulatory protein
AM747721	583914	A	G	synonymous_variant	BCAM0527	BCAM0527	transcript	CAR54384.1	c.393T>C	p.Asp131Asp	0	0	0	0	0	1	LysR family regulatory protein
AM747721	591755	T	C	missense_variant	BCAM0533	BCAM0533	transcript	CAR54391.1	c.1097T>C	p.Val366Ala	0	0	0	1	0	0	putative membrane protein
AM747721	592029	G	A	synonymous_variant	BCAM0533	BCAM0533	transcript	CAR54391.1	c.1371G>A	p.Arg457Arg	0	0	0	0	1	0	putative membrane protein
AM747721	623142	T	TG	frameshift_variant	BCAM0564	BCAM0564	transcript	CAR54423.1	c.89dupG	p.Leu31fs	0	0	0	1	0	0	TonB-dependent receptor
AM747721	638789	T	TG	frameshift_variant	BCAM0577	BCAM0577	transcript	CAR54436.1	c.516dupG	p.Leu173fs	1	1	0	0	0	0	Major Facilitator Superfamily protein
AM747721	647926	T	C	missense_variant	BCAM0582	BCAM0582	transcript	CAR54440.1	c.407T>C	p.Leu136Pro	0	0	0	1	0	0	putative exported protein
AM747721	650734	A	G	missense_variant	BCAM0583	BCAM0583	transcript	CAR54442.1	c.16T>C	p.Phe6Leu	0	0	0	1	0	0	AraC family regulatory protein
AM747721	663506	C	T	synonymous_variant	BCAM0597	BCAM0597	transcript	CAR54456.1	c.252C>T	p.Leu84Leu	0	0	0	1	0	0	Major Facilitator Superfamily protein
AM747721	679751	A	G	missense_variant	BCAM0610	BCAM0610	transcript	CAR54469.1	c.1121A>G	p.Asp374Gly	0	0	0	0	0	1	putative ligand binding protein
AM747721	688842	T	C	missense_variant	BCAM0620	BCAM0620	transcript	CAR54479.1	c.230T>C	p.Val77Ala	0	0	0	0	0	1	Major Facilitator Superfamily protein
AM747721	690694	G	A	missense_variant	BCAM0622	BCAM0622	transcript	CAR54481.1	c.1751C>T	p.Pro584Leu	0	0	0	0	1	0	two-component regulatory system, sensor kinase protein
AM747721	708830	G	A	missense_variant	BCAM0639	BCAM0639	transcript	CAR54498.1	c.131G>A	p.Arg44His	0	0	0	0	1	0	LuxR superfamily regulatory protein
AM747721	770661	A	G	missense_variant	BCAM0696	BCAM0696	transcript	CAR54556.1	c.139A>G	p.Ser47Gly	0	0	0	1	0	0	putative carboxymuconolactone decarboxylase
AM747721	778910	A	G	missense_variant	BCAM0704	BCAM0704	transcript	CAR54564.1	c.1396A>G	p.Thr466Ala	0	0	0	1	0	0	putative oxidoreductase
AM747721	788479	A	G	missense_variant	czcB	BCAM0712	transcript	CAR54572.1	c.854A>G	p.Lys285Arg	0	0	0	0	1	0	czcB description
AM747721	789374	A	G	missense_variant	BCAM0713	BCAM0713	transcript	CAR54573.1	c.151A>G	p.Thr51Ala	1	1	0	1	1	0	putative cobalt-zinc-cadmium resistance efflux system transporter protein
AM747721	792719	A	G	missense_variant	BCAM0714	BCAM0714	transcript	CAR54574.1	c.284A>G	p.Asp95Gly	1	1	0	1	1	0	two-component regulatory system, response regulator protein
AM747721	819941	C	T	missense_variant	BCAM0741	BCAM0741	transcript	CAR54601.1	c.932C>T	p.Ala311Val	1	0	1	0	1	0	LysR family regulatory protein
AM747721	824448	A	AG	frameshift_variant	BCAM0745	BCAM0745	transcript	CAR54605.1	c.10dupC	p.Leu4fs	0	0	0	0	1	0	putative shikimate kinase
AM747721	843413	A	G	missense_variant	BCAM0763	BCAM0763	transcript	CAR54623.1	c.1487T>C	p.Val496Ala	0	0	0	0	1	0	putative carbohydrate-binding lipoprotein
AM747721	862232	T	G	synonymous_variant	BCAM0779	BCAM0779	transcript	CAR54639.1	c.1455T>G	p.Val485Val	1	0	1	0	1	0	putative methyl-accepting chemotaxis protein
AM747721	870687	A	AG	frameshift_variant	BCAM0784	BCAM0784	transcript	CAR54644.1	c.61dupC	p.Leu21fs	0	0	0	1	0	0	LysR family regulatory protein
AM747721	870827	ACAACACCAACACCAACAC	A	disruptive_inframe_deletion	BCAM0785	BCAM0785	transcript	CAR54645.1	c.95_112delAACACCAACACCAACACC	p.Gln32_His37del	1	0	1	1	1	1	conserved hypothetical protein
AM747721	873903	A	G	missense_variant	BCAM0790	BCAM0790	transcript	CAR54648.1	c.206T>C	p.Val69Ala	0	0	0	0	1	0	outer membrane efflux protein
AM747721	876693	CACG	C	disruptive_inframe_deletion	BCAM0792	BCAM0792	transcript	CAR54650.1	c.114_116delCGT	p.Val39del	0	0	0	0	1	0	efflux system transport protein
AM747721	908774	A	G	missense_variant	BCAM0823	BCAM0823	transcript	CAR54681.1	c.598A>G	p.Ser200Gly	1	1	0	1	1	0	putative chemotaxis-related methyltranferase protein
AM747721	949358	T	C	missense_variant	bceG	BCAM0860	transcript	CAR54718.1	c.14T>C	p.Val5Ala	0	0	0	0	1	0	bceG description
AM747721	952416	A	G	missense_variant	bceI	BCAM0865	transcript	CAR54720.1	c.913A>G	p.Ser305Gly	0	0	0	1	0	0	bceI description
AM747721	963116	TGC	T	frameshift_variant	BCAM0871	BCAM0871	transcript	CAR54729.1	c.960_961delCG	p.Gly321fs	0	0	0	0	1	0	putative transcriptional regulator
AM747721	963058	C	T	missense_variant	BCAM0871	BCAM0871	transcript	CAR54729.1	c.892C>T	p.Arg298Cys	0	0	0	1	0	0	putative transcriptional regulator
AM747721	962190	C	T	synonymous_variant	BCAM0871	BCAM0871	transcript	CAR54729.1	c.24C>T	p.Ala8Ala	0	0	0	0	1	0	putative transcriptional regulator
AM747721	972061	GGC	G	frameshift_variant	BCAM0881	BCAM0881	transcript	CAR54738.1	c.1512_1513delCG	p.Asp505fs	0	0	0	0	0	1	putative alpha amylase-family protein
AM747721	1010259	A	G	missense_variant	BCAM0918	BCAM0918	transcript	CAR54775.1	c.313A>G	p.Thr105Ala	0	0	0	0	0	1	RNA polymerase sigma factor RpoD
AM747721	1030498	T	C	synonymous_variant	BCAM0932	BCAM0932	transcript	CAR54789.1	c.1185A>G	p.Glu395Glu	1	1	0	1	1	0	outer membrane efflux protein
AM747721	1035634	G	A	synonymous_variant	BCAM0936	BCAM0936	transcript	CAR54793.1	c.2184C>T	p.Asp728Asp	1	1	0	1	1	0	putative MscS mechanosensitive ion channel precursor
AM747721	1045417	A	G	synonymous_variant	BCAM0944	BCAM0944	transcript	CAR54801.1	c.6A>G	p.Arg2Arg	1	1	0	1	1	0	putative lipoprotein
AM747721	1047083	C	T	synonymous_variant	BCAM0946	BCAM0946	transcript	CAR54803.1	c.15C>T	p.Leu5Leu	1	1	0	1	1	0	putative cytochrome b561
AM747721	3054745	T	C	missense_variant	acnA	BCAM0961	transcript	CAR56565.1	c.1417A>G	p.Thr473Ala	0	0	0	0	1	0	acnA description
AM747721	1110168	C	T	synonymous_variant	BCAM1002	BCAM1002	transcript	CAR54859.1	c.432C>T	p.Asp144Asp	0	1	1	0	0	1	putative reverse transcriptase-Group II intron
AM747721	1118072	C	T	synonymous_variant	BCAM1007	BCAM1007	transcript	CAR54864.1	c.1050C>T	p.Val350Val	0	0	0	0	1	0	putative polysaccharide biosynthesis protein
AM747721	1125990	A	G	missense_variant	BCAM1012	BCAM1012	transcript	CAR54869.1	c.242A>G	p.Asn81Ser	0	0	1	0	0	0	putative histone-like protein
AM747721	1132442	T	C	missense_variant	fdnG	BCAM1017	transcript	CAR54874.1	c.1495T>C	p.Trp499Arg	0	0	0	0	0	1	fdnG description
AM747721	1162572	C	T	missense_variant	BCAM1064	BCAM1064	transcript	CAR54921.1	c.529C>T	p.Pro177Ser	0	0	1	0	0	0	hypothetical phage protein
AM747721	1190365	T	C	synonymous_variant	BCAM1100	BCAM1100	transcript	CAR54958.1	c.147A>G	p.Gln49Gln	0	0	0	0	0	1	LysR family regulatory protein
AM747721	1194658	A	G	missense_variant	BCAM1105	BCAM1105	transcript	CAR54962.1	c.32A>G	p.Asp11Gly	0	0	0	0	1	0	putative glycerol-3-phosphate dehydrogenase
AM747721	1198825	A	G	missense_variant	BCAM1109	BCAM1109	transcript	CAR54966.1	c.22A>G	p.Thr8Ala	0	0	0	1	0	0	putative alcohol dehydrogenase
AM747721	1315553	CG	C	frameshift_variant	dadX	BCAM1204	transcript	CAR55060.1	c.621delC	p.Gly208fs	0	0	1	0	0	0	dadX description
AM747721	1326159	A	G	missense_variant	BCAM1212	BCAM1212	transcript	CAR55068.1	c.953A>G	p.Gln318Arg	1	1	0	1	1	0	putative aminotransferase
AM747721	1328646	T	C	missense_variant	BCAM1215	BCAM1215	transcript	CAR55071.1	c.250T>C	p.Ser84Pro	1	1	1	0	1	1	putative exported protein
AM747721	1328630	A	G	synonymous_variant	BCAM1215	BCAM1215	transcript	CAR55071.1	c.234A>G	p.Ala78Ala	1	1	1	0	1	1	putative exported protein
AM747721	1328645	A	T	synonymous_variant	BCAM1215	BCAM1215	transcript	CAR55071.1	c.249A>T	p.Ala83Ala	1	1	1	0	1	1	putative exported protein
AM747721	1338714	CCG	C	frameshift_variant	glmS4	BCAM1224	transcript	CAR55080.1	c.1614_1615delCG	p.Gly539fs	1	1	0	1	1	0	glmS4 description
AM747721	1365503	A	G	synonymous_variant	BCAM1242A	BCAM1242A	transcript	CAR55098.1	c.153T>C	p.Arg51Arg	0	0	0	0	0	1	putative exported protein
AM747721	1379625	A	G	missense_variant	BCAM1255	BCAM1255	transcript	CAR55110.1	c.952A>G	p.Thr318Ala	0	0	0	0	0	1	putative exported protein
AM747721	1386978	T	C	missense_variant	ilvD	BCAM1262	transcript	CAR55117.1	c.260A>G	p.His87Arg	0	0	0	1	0	0	ilvD description
AM747721	1389324	A	G	synonymous_variant	BCAM1264	BCAM1264	transcript	CAR55119.1	c.825T>C	p.Cys275Cys	1	1	0	1	1	0	putative aldehyde dehydrogenase
AM747721	1397975	T	C	missense_variant	mhbR	BCAM1270	transcript	CAR55126.1	c.100A>G	p.Thr34Ala	1	1	0	0	0	0	mhbR description
AM747721	1409521	T	C	missense_variant	BCAM1283	BCAM1283	transcript	CAR55139.1	c.665A>G	p.Asp222Gly	0	0	0	1	0	0	putative phosphoesterase
AM747721	1409888	C	T	missense_variant	BCAM1283	BCAM1283	transcript	CAR55139.1	c.298G>A	p.Ala100Thr	0	0	0	0	1	0	putative phosphoesterase
AM747721	1421681	C	T	synonymous_variant	BCAM1292	BCAM1292	transcript	CAR55148.1	c.279C>T	p.Val93Val	0	0	0	0	0	1	ABC transporter ATP-binding protein
AM747721	1437085	A	G	missense_variant	BCAM1307	BCAM1307	transcript	CAR55163.1	c.4079T>C	p.Val1360Ala	0	0	0	0	1	0	putative helicase
AM747721	1442692	A	G	synonymous_variant	ggt2	BCAM1309	transcript	CAR55165.1	c.441A>G	p.Glu147Glu	1	1	0	0	0	0	ggt2 description
AM747721	1451501	T	C	missense_variant	BCAM1316	BCAM1316	transcript	CAR55172.1	c.284A>G	p.Gln95Arg	0	0	0	0	1	0	transport system outer membrane protein
AM747721	1454007	A	G	missense_variant	BCAM1317	BCAM1317	transcript	CAR55175.1	c.1214A>G	p.Tyr405Cys	0	0	0	0	0	1	putative toxin secretion/processing protein
AM747721	1469617	A	G	non_coding_transcript_exon_variant	BCAM1328	BCAM1328	transcript	BCAM1328.1	n.1795A>G		0	0	0	0	1	0
AM747721	1472923	CA	C	frameshift_variant	BCAM1331	BCAM1331	transcript	CAR55188.1	c.1124delA	p.Lys375fs	0	0	0	0	0	1	putative tyrosine-protein kinase
AM747721	1475492	C	CG,CGG	frameshift_variant	BCAM1332	BCAM1332	transcript	CAR55189.1	c.1186dupG	p.Ala396fs	1	1	1	1	0	1	putative membrane protein
AM747721	1477551	A	G	missense_variant	BCAM1334	BCAM1334	transcript	CAR55191.1	c.284A>G	p.Asp95Gly	0	0	0	1	0	0	conserved hypothetical protein
AM747721	1485914	A	G	missense_variant	BCAM1339	BCAM1339	transcript	CAR55196.1	c.922A>G	p.Thr308Ala	0	0	0	0	1	0	putative exported protein
AM747721	1486418	C	T	missense_variant	manC	BCAM1340	transcript	CAR55197.1	c.1435G>A	p.Gly479Ser	0	0	0	0	1	0	manC description
AM747721	1493663	GGC	G	frameshift_variant	BCAM1343	BCAM1343	transcript	CAR55200.1	c.16_17delGC	p.Ala6fs	1	1	0	1	1	0	putative exported glycosyl hydrolase
AM747721	1514436	G	GGT	frameshift_variant	BCAM1362	BCAM1362	transcript	CAR55219.1	c.1870_1871insAC	p.Pro624fs	0	0	1	0	0	0	putative penicillin-binding protein
AM747721	1514440	C	CG	frameshift_variant	BCAM1362	BCAM1362	transcript	CAR55219.1	c.1866dupC	p.Ala623fs	0	0	0	1	1	1	putative penicillin-binding protein
AM747721	1514440	C	G	missense_variant	BCAM1362	BCAM1362	transcript	CAR55219.1	c.1867G>C	p.Ala623Pro	0	0	1	0	0	0	putative penicillin-binding protein
AM747721	1522470	A	G	missense_variant	hpaE	BCAM1368	transcript	CAR55225.1	c.1363A>G	p.Thr455Ala	0	0	0	0	0	1	hpaE description
AM747721	1524725	T	C	stop_lostsplice_region_variant	hpaH	BCAM1371	transcript	CAR55228.1	c.802T>C	p.Ter268Argext*?	1	1	0	0	0	0	hpaH description
AM747721	1525974	T	C	missense_variant	BCAM1373	BCAM1373	transcript	CAR55230.1	c.440A>G	p.Glu147Gly	0	0	0	1	0	0	AraC family regulatory protein
AM747721	1551311	TGC	T	frameshift_variant	BCAM1395	BCAM1395	transcript	CAR55252.1	c.1386_1387delGC	p.Leu463fs	1	1	0	1	1	0	putative sulfurtransferase
AM747721	1594605	A	G	missense_variant	BCAM1431	BCAM1431	transcript	CAR55288.1	c.221A>G	p.Tyr74Cys	0	0	0	0	1	0	Major Facilitator Superfamily protein
AM747721	1599168	A	G	missense_variant	BCAM1435	BCAM1435	transcript	CAR55292.1	c.20A>G	p.Asp7Gly	0	0	0	0	0	1	putative hydrolase
AM747721	1601288	C	T	missense_variant	BCAM1437	BCAM1437	transcript	CAR55294.1	c.220C>T	p.Arg74Cys	0	0	0	0	0	1	MarR family regulatory protein
AM747721	1610804	C	T	missense_variant	BCAM1446	BCAM1446	transcript	CAR55303.1	c.182G>A	p.Gly61Asp	0	0	0	0	1	0	LysR family regulatory protein
AM747721	1610569	C	T	synonymous_variant	BCAM1446	BCAM1446	transcript	CAR55303.1	c.417G>A	p.Glu139Glu	1	1	0	1	1	1	LysR family regulatory protein
AM747721	1616403	A	G	missense_variant	BCAM1452	BCAM1452	transcript	CAR55309.1	c.1543T>C	p.Cys515Arg	0	0	0	1	0	0	putative fusaric acid resistance transporter protein
AM747721	1618145	A	G	synonymous_variant	BCAM1453	BCAM1453	transcript	CAR55310.1	c.12A>G	p.Leu4Leu	1	1	0	1	1	0	LysR family regulatory protein
AM747721	1631250	A	G	synonymous_variant	BCAM1466	BCAM1466	transcript	CAR55322.1	c.489T>C	p.Arg163Arg	0	0	1	0	0	1	IclR family regulatory protein
AM747721	1634753	A	G	missense_variant	BCAM1470	BCAM1470	transcript	CAR55326.1	c.586A>G	p.Ser196Gly	0	0	0	0	1	0	putative FAD-binding oxidoreductase
AM747721	1639591	A	G	missense_variant	BCAM1474	BCAM1474	transcript	CAR55329.1	c.617T>C	p.Val206Ala	1	1	0	1	1	0	phosphoesterase family protein
AM747721	1654187	C	T	synonymous_variant	BCAM1489	BCAM1489	transcript	CAR55344.1	c.1662C>T	p.Ser554Ser	1	1	0	1	1	0	putative penicillin-binding protein
AM747721	1681190	A	G	missense_variant	BCAM1516A	BCAM1516A	transcript	CAR55370.1	c.772A>G	p.Thr258Ala	0	0	0	0	0	1	conserved hypothetical protein
AM747721	1687668	A	G	missense_variant	shiA	BCAM1521	transcript	CAR55375.1	c.626T>C	p.Val209Ala	0	0	0	0	0	1	shiA description
AM747721	1688156	C	T	synonymous_variant	shiA	BCAM1521	transcript	CAR55375.1	c.138G>A	p.Ala46Ala	1	1	0	1	1	0	shiA description
AM747721	1689651	C	T	synonymous_variant	BCAM1522	BCAM1522	transcript	CAR55376.1	c.1000C>T	p.Leu334Leu	0	0	0	1	0	0	putative dioxygenase
AM747721	1702424	G	A	missense_variant	BCAM1534	BCAM1534	transcript	CAR55388.1	c.368G>A	p.Arg123Gln	0	0	0	0	1	0	conserved hypothetical protein
AM747721	1707535	G	GC	frameshift_variant	BCAM1539	BCAM1539	transcript	CAR55393.1	c.48dupC	p.Asp17fs	0	0	0	0	0	1	putative dehydrogenase, iron-sulfur cluster subunit
AM747721	1734004	G	A	missense_variant	BCAM1558	BCAM1558	transcript	CAR55414.1	c.839G>A	p.Gly280Asp	0	0	0	0	1	0	putative recombination-associated protein
AM747721	2391321	T	C	missense_variant	adhA	BCAM1570	transcript	CAR56001.1	c.865A>G	p.Thr289Ala	0	0	0	0	0	1	adhA description
AM747721	2385721	A	G	synonymous_variant	adhA	BCAM1570	transcript	CAR56001.1	c.6465T>C	p.Thr2155Thr	0	0	0	0	1	0	adhA description
AM747721	2385739	G	A	synonymous_variant	adhA	BCAM1570	transcript	CAR56001.1	c.6447C>T	p.Gly2149Gly	0	0	0	0	1	0	adhA description
AM747721	2388553	C	A	synonymous_variant	adhA	BCAM1570	transcript	CAR56001.1	c.3633G>T	p.Thr1211Thr	0	1	1	1	1	1	adhA description
AM747721	2388562	A	G	synonymous_variant	adhA	BCAM1570	transcript	CAR56001.1	c.3624T>C	p.Ile1208Ile	0	1	1	1	1	1	adhA description
AM747721	2386387	A	G	synonymous_variant	adhA	BCAM1570	transcript	CAR56001.1	c.5799T>C	p.Asn1933Asn	1	0	1	1	1	0	adhA description
AM747721	2385672	A	C	missense_variant	adhA	BCAM1570	transcript	CAR56001.1	c.6514T>G	p.Ser2172Ala	1	1	1	1	1	0	adhA description
AM747721	2389666	G	A	synonymous_variant	adhA	BCAM1570	transcript	CAR56001.1	c.2520C>T	p.Asn840Asn	1	1	1	1	1	0	adhA description
AM747721	1750527	GGC	G	frameshift_variant	BCAM1571	BCAM1571	transcript	CAR55427.1	c.1845_1846delGC	p.Gln616fs	1	1	0	1	1	0	TonB-dependent receptor
AM747720	2735650	G	A	missense_variant	otsA	BCAM1573	transcript	CAR52773.1	c.655C>T	p.Arg219Cys	0	0	0	1	0	0	otsA description
AM747721	1781540	GC	G	frameshift_variant	BCAM1595	BCAM1595	transcript	CAR55452.1	c.146delC	p.Pro49fs	0	0	0	0	0	1	putative esterase
AM747721	1784798	T	G,C	synonymous_variant	BCAM1598	BCAM1598	transcript	CAR55455.1	c.291A>C	p.Thr97Thr	0	1	1	1	0	1	putative lipoprotein
AM747721	1790492	T	C	missense_variant	BCAM1607	BCAM1607	transcript	CAR55463.1	c.65A>G	p.Asp22Gly	0	0	0	0	0	1	electron transfer flavoprotein, beta subunit
AM747721	1806952	T	C	missense_variant	BCAM1622	BCAM1622	transcript	CAR55478.1	c.341A>G	p.His114Arg	1	1	0	1	1	0	BNR/Asp-box repeat protein
AM747721	1816451	T	C	missense_variant	BCAM1631	BCAM1631	transcript	CAR55487.1	c.295A>G	p.Thr99Ala	1	1	0	1	1	0	acyl-CoA dehydrogenase
AM747721	1830162	T	TG	frameshift_variant	BCAM1645	BCAM1645	transcript	CAR55500.1	c.19dupC	p.His7fs	0	0	1	0	0	0	putative reductase component of oxidoreductase
AM747721	1838896	T	C	missense_variant	BCAM1653	BCAM1653	transcript	CAR55508.1	c.761T>C	p.Ile254Thr	0	0	0	0	0	1	LuxR superfamily regulatory protein
AM747721	1848711	A	G	missense_variant	BCAM1663	BCAM1663	transcript	CAR55518.1	c.1516A>G	p.Thr506Ala	1	1	0	1	1	0	calcineurin-like phosphoesterase
AM747721	1850033	T	C	missense_variant	BCAM1664	BCAM1664	transcript	CAR55520.1	c.593T>C	p.Leu198Pro	0	0	0	1	0	0	putative membrane protein
AM747721	1852536	T	C	missense_variant	BCAM1667	BCAM1667	transcript	CAR55523.1	c.164T>C	p.Leu55Pro	1	0	0	0	0	0	putative membrane protein
AM747721	1869992	A	AC	frameshift_variant	BCAM1680	BCAM1680	transcript	CAR55537.1	c.361dupG	p.Val121fs	0	0	0	1	0	0	putative exported protein
AM747721	1875286	CCG	C	frameshift_variant	BCAM1683	BCAM1683	transcript	CAR55540.1	c.1633_1634delCG	p.Arg545fs	0	0	0	1	0	0	putative bifunctional nitrate/sulfite reductase
AM747721	1886451	A	G	missense_variant	BCAM1692	BCAM1692	transcript	CAR55549.1	c.163A>G	p.Thr55Ala	0	0	0	0	0	1	putative fumarylpyruvate hydrolase
AM747721	1888514	CCG	C	frameshift_variant	BCAM1694	BCAM1694	transcript	CAR55551.1	c.404_405delCG	p.Ala135fs	0	0	0	0	1	0	Major Facilitator Superfamily protein
AM747721	1898816	G	A	missense_variant	BCAM1703	BCAM1703	transcript	CAR55560.1	c.502G>A	p.Ala168Thr	0	0	0	0	1	0	putative acetyltransferase
AM747721	1899394	T	C	synonymous_variant	adh	BCAM1704	transcript	CAR55561.1	c.24T>C	p.Thr8Thr	0	0	0	1	0	0	adh description
AM747721	1906243	A	G	missense_variant	BCAM1709	BCAM1709	transcript	CAR55566.1	c.215T>C	p.Val72Ala	0	0	0	0	1	0	MarC family protein
AM747721	1919690	G	A	missense_variant	BCAM1720	BCAM1720	transcript	CAR55577.1	c.427G>A	p.Gly143Ser	0	0	0	1	0	0	putative D-isomer specific 2-hydroxyacid dehydrogenase
AM747721	1921902	A	G	missense_variant	BCAM1722	BCAM1722	transcript	CAR55579.1	c.724T>C	p.Cys242Arg	0	0	0	0	0	1	LysR family regulatory protein
AM747721	1931494	T	C	missense_variant	BCAM1730	BCAM1730	transcript	CAR55587.1	c.1274T>C	p.Leu425Pro	1	1	0	1	1	0	Major Facilitator Superfamily protein
AM747721	1941499	T	C	missense_variant	BCAM1737	BCAM1737	transcript	CAR55594.1	c.3430T>C	p.Trp1144Arg	0	0	0	0	1	0	putative exported glycoprotein
AM747721	1956351	T	C	missense_variant	BCAM1745	BCAM1745	transcript	CAR55602.1	c.2519T>C	p.Val840Ala	0	0	0	0	1	0	putative magnesium-transporting ATPase
AM747721	1964940	T	C	missense_variant	BCAM1754	BCAM1754	transcript	CAR55612.1	c.196T>C	p.Phe66Leu	0	0	0	0	1	0	putative mechanosensitive ion channel
AM747721	1968873	T	C	missense_variant	BCAM1756	BCAM1756	transcript	CAR55614.1	c.1339T>C	p.Ser447Pro	1	1	0	1	1	0	putative molybdopterin oxidoreductase
AM747721	1969132	T	C	missense_variant	BCAM1756	BCAM1756	transcript	CAR55614.1	c.1598T>C	p.Leu533Pro	1	1	0	1	1	0	putative molybdopterin oxidoreductase
AM747721	1975647	A	G	missense_variant	BCAM1760	BCAM1760	transcript	CAR55618.1	c.1289A>G	p.His430Arg	1	1	0	1	1	0	putative multidrug resistance transporter protein
AM747721	1983320	T	C	missense_variant	hipA	BCAM1766	transcript	CAR55624.1	c.671A>G	p.Asp224Gly	1	1	0	1	1	0	hipA description
AM747721	1987912	T	C	missense_variant	BCAM1771	BCAM1771	transcript	CAR55629.1	c.263T>C	p.Leu88Pro	0	0	0	1	0	0	putative ABC transporter, permease protein
AM747721	1990160	A	C	missense_variant	BCAM1773	BCAM1773	transcript	CAR55631.1	c.458A>C	p.Asp153Ala	0	0	0	1	0	0	ABC transporter ATP-binding protein
AM747721	1992210	G	GC,GCC	frameshift_variant	BCAM1776	BCAM1776	transcript	CAR55634.1	c.347dupC	p.Pro117fs	0	1	1	0	0	1	putative transposase
AM747721	2002185	T	C	missense_variant	BCAM1784	BCAM1784	transcript	CAR55644.1	c.22A>G	p.Thr8Ala	0	0	1	0	0	1	putative membrane protein
AM747721	2005340	T	C	missense_variant	BCAM1787	BCAM1787	transcript	CAR55647.1	c.242A>G	p.Glu81Gly	0	0	0	0	0	1	putative porin
AM747721	2007253	C	T	missense_variant	BCAM1789	BCAM1789	transcript	CAR55649.1	c.133C>T	p.Pro45Ser	0	0	0	0	1	0	putative esterase
AM747721	2012405	T	C	non_coding_transcript_exon_variant	BCAM1794	BCAM1794	transcript	BCAM1794.1	n.505T>C		0	0	0	0	1	0
AM747721	2022626	T	C	missense_variant	BCAM1804	BCAM1804	transcript	CAR55663.1	c.1102A>G	p.Thr368Ala	1	1	0	1	1	0	methyl-accepting chemotaxis protein
AM747721	2033330	G	A	missense_variant	BCAM1814	BCAM1814	transcript	CAR55673.1	c.893G>A	p.Arg298His	0	0	0	0	1	0	putative flavin-binding monooxygenase
AM747721	2033830	A	G	missense_variant	BCAM1814	BCAM1814	transcript	CAR55673.1	c.1393A>G	p.Ile465Val	1	1	0	1	1	0	putative flavin-binding monooxygenase
AM747721	2084037	A	G	missense_variant	BCAM1865	BCAM1865	transcript	CAR55723.1	c.1936A>G	p.Thr646Ala	1	1	1	1	1	0	putative multidrug efflux system transporter protein
AM747721	2144492	T	TC	frameshift_variant	BCAM1933	BCAM1933	transcript	CAR55792.1	c.21dupC	p.Ala8fs	0	0	1	0	0	1	putative cyclase
AM747721	2159216	GGC	G	frameshift_variant	BCAM1945	BCAM1945	transcript	CAR55804.1	c.1306_1307delGC	p.Ala436fs	1	1	0	0	0	0	efflux system outer membrane protein
AM747721	2161145	T	C	missense_variant	BCAM1946	BCAM1946	transcript	CAR55805.1	c.2549A>G	p.Gln850Arg	0	0	0	1	0	0	putative quinoxaline efflux system transporter protein
AM747721	2191770	T	C	missense_variant	BCAM1976	BCAM1976	transcript	CAR55835.1	c.512A>G	p.Tyr171Cys	0	0	0	0	0	1	conserved hypothetical protein
AM747720	3431651	A	G	missense_variant	pyrB	BCAM2006	transcript	CAR53462.1	c.67T>C	p.Tyr23His	1	1	0	1	1	0	pyrB description
AM747721	2229149	A	G	missense_variant	BCAM2013	BCAM2013	transcript	CAR55874.1	c.692T>C	p.Leu231Pro	0	0	0	0	0	1	putative short chain dehydrogenase
AM747721	2231182	TGC	T	frameshift_variant	BCAM2014	BCAM2014	transcript	CAR55875.1	c.201_202delGC	p.Gln68fs	0	0	0	0	0	1	probable carbohydrate kinase
AM747721	2233084	G	A	missense_variant	BCAM2016	BCAM2016	transcript	CAR55877.1	c.473C>T	p.Ala158Val	0	0	0	0	0	1	ABC transporter, permease protein
AM747721	2232686	T	C	missense_variant	BCAM2016	BCAM2016	transcript	CAR55877.1	c.871A>G	p.Thr291Ala	1	1	0	1	1	0	ABC transporter, permease protein
AM747721	2255004	C	CG	frameshift_variant	BCAM2035	BCAM2035	transcript	CAR55894.1	c.1843dupG	p.Glu615fs	1	1	0	1	1	0	putative gycosyltransferase protein
AM747721	2256345	G	A	missense_variant	BCAM2036	BCAM2036	transcript	CAR55895.1	c.434C>T	p.Pro145Leu	0	0	0	0	1	0	AraC family regulatory protein
AM747721	2273451	T	C	non_coding_transcript_exon_variant	BCAM2043	BCAM2043	transcript	BCAM2043.1	n.9764T>C		0	0	0	1	0	0	peptidyglycan binding protein
AM747721	2267155	A	C	non_coding_transcript_exon_variant	BCAM2043	BCAM2043	transcript	BCAM2043.1	n.3468A>C		1	1	1	0	1	1	peptidyglycan binding protein
AM747721	2282441	G	C	missense_variant	bcscK	BCAM2050	transcript	CAR55909.1	c.42C>G	p.Asp14Glu	1	1	1	0	1	1	bcscK description (T3SS)
AM747721	2283436	A	G	missense_variant	BCAM2052	BCAM2052	transcript	CAR55911.1	c.458T>C	p.Val153Ala	1	1	0	1	1	0	hypothetical protein
AM747721	2284762	T	C	missense_variant	bcscD	BCAM2054	transcript	CAR55913.1	c.950A>G	p.His317Arg	0	0	0	1	0	0	bcscD description (T3SS)
AM747721	2285422	A	G	missense_variant	bcscD	BCAM2054	transcript	CAR55913.1	c.290T>C	p.Val97Ala	0	0	0	0	0	1	bcscD description
AM747721	2295861	T	C	synonymous_variant	BCAM2062	BCAM2062	transcript	CAR55920.1	c.246T>C	p.Arg82Arg	0	1	1	0	0	1	conserved hypothetical protein
AM747721	2300592	A	G	missense_variant	BCAM2066	BCAM2066	transcript	CAR55924.1	c.131A>G	p.Asp44Gly	1	1	0	1	1	0	Major Facilitator Superfamily protein
AM747721	2303544	T	C	missense_variant	BCAM2068	BCAM2068	transcript	CAR55926.1	c.449T>C	p.Leu150Pro	0	0	0	0	0	1	conserved hypothetical protein
AM747721	2317853	T	C	missense_variant	BCAM2083	BCAM2083	transcript	CAR55941.1	c.1423A>G	p.Thr475Ala	1	1	0	1	1	0	putative membrane protein
AM747721	2321120	T	C	missense_variant	BCAM2086	BCAM2086	transcript	CAR55944.1	c.260T>C	p.Leu87Pro	1	1	0	0	0	0	putative spermidine synthase
AM747721	2322790	GC	G	frameshift_variant	BCAM2087	BCAM2087	transcript	CAR55945.1	c.420delC	p.Val141fs	1	1	0	1	1	0	putative lipoprotein
AM747721	2378762	T	C	missense_variant	BCAM2140	BCAM2140	transcript	CAR55998.1	c.497A>G	p.Asp166Gly	0	0	0	1	0	0	transporter system transport protein
AM747721	2380481	T	C	missense_variant	BCAM2141	BCAM2141	transcript	CAR55999.1	c.994A>G	p.Asn332Asp	1	1	0	1	1	0	ABC transporter ATP-binding membrane protein
AM747721	2413859	T	C	synonymous_variant	penA	BCAM2165	transcript	CAR56023.1	c.162A>G	p.Ala54Ala	0	0	1	0	0	0	penA description
AM747721	2416995	T	C	missense_variant	BCAM2168	BCAM2168	transcript	CAR56026.1	c.1091A>G	p.Lys364Arg	0	0	0	1	0	0	putative amylo-alpha-1,6-glucosidase
AM747721	2420455	G	GC	frameshift_variant	BCAM2169	BCAM2169	transcript	CAR56027.1	c.4883dupG	p.Val1629fs	0	0	0	1	0	0	putative outer membrane autotransporter
AM747721	2424220	G	GCCC,GC	frameshift_variant	BCAM2169	BCAM2169	transcript	CAR56027.1	c.1118dupG	p.Leu374fs	1	1	0	1	1	0	putative outer membrane autotransporter
AM747721	2426508	T	C	missense_variant	BCAM2170	BCAM2170	transcript	CAR56028.1	c.112A>G	p.Met38Val	0	0	0	1	0	0	putative exported protein
AM747721	2430304	T	C	missense_variant	BCAM2172	BCAM2172	transcript	CAR56030.1	c.2186T>C	p.Leu729Pro	0	0	0	0	1	0	putative patatin-like phospholipase
AM747721	2444523	G	GC	frameshift_variant	macB	BCAM2187	transcript	CAR56045.1	c.835dupC	p.Arg279fs	1	1	1	1	1	0	macB description
AM747721	2455029	C	T	missense_variant	BCAM2195	BCAM2195	transcript	CAR56053.1	c.1013G>A	p.Arg338His	0	0	0	0	1	0	putative AMP-binding enzyme
AM747721	2458494	CGCG	C	disruptive_inframe_deletion	BCAM2197	BCAM2197	transcript	CAR56055.1	c.1025_1027delGCG	p.Gly342del	0	0	0	0	0	1	AraC family regulatory protein
AM747721	2462168	T	C	missense_variant	BCAM2200	BCAM2200	transcript	CAR56058.1	c.164A>G	p.Asp55Gly	1	1	0	0	0	0	putative exported protein
AM747721	2481327	T	C	missense_variant	BCAM2221	BCAM2221	transcript	CAR56079.1	c.1247A>G	p.Asp416Gly	0	0	0	0	0	1	Major Facilitator Superfamily protein
AM747721	2490123	G	A	missense_variant	BCAM2226	BCAM2226	transcript	CAR56084.1	c.46C>T	p.Leu16Phe	0	0	0	0	0	1	ABC transporter ATP-binding membrane protein
AM747721	2491789	T	C	non_coding_transcript_exon_variant	pchF	BCAM2228	transcript	BCAM2228.1	n.4909A>G		1	1	0	1	1	1	pyochelin biosynthesis gene
AM747721	2491796	C	G	non_coding_transcript_exon_variant	pchF	BCAM2228	transcript	BCAM2228.1	n.4902G>C		1	1	0	1	1	1	pyochelin biosynthesis gene
AM747721	2491798	A	G	non_coding_transcript_exon_variant	pchF	BCAM2228	transcript	BCAM2228.1	n.4900T>C		1	1	0	1	1	1	pyochelin biosynthesis gene
AM747721	2491949	G	A	non_coding_transcript_exon_variant	pchF	BCAM2228	transcript	BCAM2228.1	n.4749C>T		1	1	0	1	1	1	pyochelin biosynthesis gene
AM747721	2492142	C	G	non_coding_transcript_exon_variant	pchF	BCAM2228	transcript	BCAM2228.1	n.4556G>C		1	1	0	1	1	1	pyochelin biosynthesis gene
AM747721	2492151	A	G	non_coding_transcript_exon_variant	pchF	BCAM2228	transcript	BCAM2228.1	n.4547T>C		1	1	0	1	1	1	pyochelin biosynthesis gene
AM747721	2492176	T	C	non_coding_transcript_exon_variant	pchF	BCAM2228	transcript	BCAM2228.1	n.4522A>G		1	1	0	1	1	1	pyochelin biosynthesis gene
AM747721	2492369	G	A	non_coding_transcript_exon_variant	pchF	BCAM2228	transcript	BCAM2228.1	n.4329C>T		1	1	0	1	1	1	pyochelin biosynthesis gene
AM747721	2492444	C	G	non_coding_transcript_exon_variant	pchF	BCAM2228	transcript	BCAM2228.1	n.4254G>C		1	1	0	1	1	1	pyochelin biosynthesis gene
AM747721	2492531	G	C	non_coding_transcript_exon_variant	pchF	BCAM2228	transcript	BCAM2228.1	n.4167C>G		1	1	0	1	1	1	pyochelin biosynthesis gene
AM747721	2492591	G	A	non_coding_transcript_exon_variant	pchF	BCAM2228	transcript	BCAM2228.1	n.4107C>T		1	1	0	1	1	1	pyochelin biosynthesis gene
AM747721	2492715	G	C	non_coding_transcript_exon_variant	pchF	BCAM2228	transcript	BCAM2228.1	n.3983C>G		1	1	0	1	1	1	pyochelin biosynthesis gene
AM747721	2498684	A	G	missense_variant	pchE	BCAM2230	transcript	CAR56087.1	c.2386T>C	p.Trp796Arg	1	1	0	1	1	0	pchE description
AM747721	2503817	TCG	T	frameshift_variant	pchD	BCAM2232	transcript	CAR56089.1	c.1476_1477delGC	p.Pro493fs	0	0	0	0	0	1	pchD description
AM747721	2533022	G	GCC,GC	frameshift_variant	BCAM2255	BCAM2255	transcript	CAR56114.1	c.76_77dupGG	p.Cys27fs	1	1	0	1	1	0	putative OmpA/MotB family outer membrane protein
AM747720	939659	C	T	missense_variant	dan	BCAM2259	transcript	CAR51172.1	c.1153C>T	p.Arg385Cys	0	0	1	0	0	0	dan description
AM747721	2549659	T	C	missense_variant	ubiX	BCAM2269	transcript	CAR56128.1	c.512T>C	p.Val171Ala	0	0	0	0	1	0	ubiX description
AM747721	2552022	A	G	missense_variant	BCAM2271	BCAM2271	transcript	CAR56130.1	c.1099A>G	p.Thr367Ala	0	0	0	0	1	0	putative permease
AM747721	2572717	G	A	synonymous_variant	BCAM2291	BCAM2291	transcript	CAR56150.1	c.729C>T	p.Ala243Ala	0	0	0	0	0	1	putative hydrolase
AM747721	2574356	G	A	missense_variant	BCAM2293	BCAM2293	transcript	CAR56152.1	c.598C>T	p.Arg200Cys	1	1	0	1	1	0	putative 3-hydroxyacyl-CoA dehydrogenase
AM747721	2585320	T	C	missense_variant	BCAM2305	BCAM2305	transcript	CAR56164.1	c.434T>C	p.Val145Ala	1	1	0	1	1	0	AraC family regulatory protein
AM747721	2587810	T	C	missense_variant	zmpB	BCAM2307	transcript	CAR56166.1	c.398T>C	p.Val133Ala	0	0	0	0	0	1	zmpB description
AM747721	2619645	G	A	missense_variant	BCAM2331	BCAM2331	transcript	CAR56190.1	c.616G>A	p.Ala206Thr	1	1	0	1	1	0	putative membrane protein
AM747721	2623544	A	G	missense_variant	BCAM2334	BCAM2334	transcript	CAR56193.1	c.44T>C	p.Leu15Pro	0	0	0	1	0	0	efflux system transport protein
AM747721	2625238	T	C	missense_variant	BCAM2335	BCAM2335	transcript	CAR56194.1	c.218A>G	p.Lys73Arg	0	0	0	0	0	1	outer membrane efflux protein
AM747721	2639191	T	C	missense_variant	BCAM2347	BCAM2347	transcript	CAR56206.1	c.541A>G	p.Thr181Ala	0	0	0	0	0	1	putative lipoprotein
AM747721	2657372	C	T	missense_variant	BCAM2365	BCAM2365	transcript	CAR56226.1	c.2026G>A	p.Gly676Ser	1	1	0	1	1	0	putative signal-transduction and transcriptional regulator Fis and NtrC family protein
AM747721	2670016	C	G	synonymous_variant	acsA	BCAM2372	transcript	CAR56233.1	c.1005C>G	p.Thr335Thr	0	1	1	1	0	0	acsA description
AM747721	2706174	A	G	missense_variant	BCAM2404	BCAM2404	transcript	CAR56268.1	c.149T>C	p.Leu50Pro	0	0	0	1	0	0	LysR family regulatory protein
AM747721	2716885	G	T	missense_variant	BCAM2412	BCAM2412	transcript	CAR56276.1	c.877G>T	p.Ala293Ser	1	1	1	1	1	0	putative membrane protein
AM747721	2727387	G	C	synonymous_variant	BCAM2418	BCAM2418	transcript	CAR56282.1	c.5088G>C	p.Thr1696Thr	0	0	0	0	0	1	putative haemagglutinin-related autotransporter protein
AM747721	2723644	A	G	missense_variant	BCAM2418	BCAM2418	transcript	CAR56282.1	c.1345A>G	p.Ser449Gly	1	1	0	1	1	0	putative haemagglutinin-related autotransporter protein
AM747721	2743421	T	C	missense_variant	BCAM2429	BCAM2429	transcript	CAR56293.1	c.1558A>G	p.Thr520Ala	0	0	0	0	0	1	putative phospholipase C
AM747721	2744126	T	C	missense_variant	BCAM2429	BCAM2429	transcript	CAR56293.1	c.853A>G	p.Thr285Ala	1	1	0	1	1	0	putative phospholipase C
AM747721	2747629	G	A	synonymous_variant	BCAM2431	BCAM2431	transcript	CAR56296.1	c.744C>T	p.Ile248Ile	0	0	0	0	1	0	putative enoyl coenzyme A hydratase-like protein
AM747721	2760845	G	T	missense_variant	BCAM2442	BCAM2442	transcript	CAR56307.1	c.558G>T	p.Leu186Phe	0	0	0	0	0	1	putative cytochrome c
AM747721	2770737	T	C	missense_variant	BCAM2452	BCAM2452	transcript	CAR56317.1	c.437A>G	p.Gln146Arg	0	0	0	0	0	1	two-component regulatory system, response regulator protein
AM747721	2788809	G	A	missense_variant	BCAM2465	BCAM2465	transcript	CAR56330.1	c.1988G>A	p.Arg663His	0	0	0	1	0	0	putative transport-related, membrane protein
AM747721	2790766	T	TCCCGCTCGC	disruptive_inframe_insertion	BCAM2466	BCAM2466	transcript	CAR56331.1	c.45_53dupGCGAGCGGG	p.Gly18_Ser19insArgAlaGly	1	0	1	0	0	1	putative reverse transcriptase-Group II intron
AM747721	2811878	T	C	missense_variant	BCAM2483	BCAM2483	transcript	CAR56348.1	c.980T>C	p.Val327Ala	0	0	0	0	1	0	Major Facilitator Superfamily protein
AM747721	2818234	T	C	missense_variant	BCAM2489	BCAM2489	transcript	CAR56354.1	c.611T>C	p.Leu204Pro	0	0	0	0	1	0	putative transmembrane phosphate transporter protein
AM747721	2820002	T	C	missense_variant	BCAM2490	BCAM2490	transcript	CAR56355.1	c.509T>C	p.Val170Ala	0	0	0	0	0	1	conserved hypothetical protein
AM747721	2842360	G	A	splice_region_variantstop_retained_variant	BCAM2504	BCAM2504	transcript	CAR56369.1	c.263G>A	p.Ter88Ter	1	1	1	1	1	0	conserved hypothetical protein
AM747721	2843871	A	G	synonymous_variant	BCAM2506	BCAM2506	transcript	CAR56371.1	c.57A>G	p.Val19Val	0	0	0	1	0	0	putative extracellular ligand-binding receptor
AM747721	2844197	A	G	missense_variant	BCAM2506	BCAM2506	transcript	CAR56371.1	c.383A>G	p.Asp128Gly	1	1	0	1	1	0	putative extracellular ligand-binding receptor
AM747721	2857901	G	A	synonymous_variant	BCAM2518	BCAM2518	transcript	CAR56383.1	c.798G>A	p.Pro266Pro	0	0	0	0	1	0	putative HTH domain protein
AM747721	2876173	T	C	missense_variant	BCAM2536	BCAM2536	transcript	CAR56401.1	c.77T>C	p.Leu26Pro	1	1	0	0	0	0	putative alpha-beta hydrolase
AM747721	2881398	T	C	synonymous_variant	BCAM2541	BCAM2541	transcript	CAR56406.1	c.1011A>G	p.Arg337Arg	0	0	0	1	0	0	putative exported protein
AM747721	2891585	TGC	T	frameshift_variant	opcM	BCAM2549	transcript	CAR56415.1	c.1188_1189delGC	p.Gln397fs	0	0	0	1	0	0	opcM description
AM747721	2893262	GC	G	frameshift_variant	ceoB	BCAM2550	transcript	CAR56416.1	c.2705delG	p.Ser902fs	0	0	0	1	0	0	ceoB description
AM747721	2897173	C	T	missense_variant	ceoA	BCAM2551	transcript	CAR56417.1	c.58G>A	p.Ala20Thr	0	0	0	1	0	0	ceoA description
AM747721	2912251	T	C	missense_variant	aer	BCAM2564	transcript	CAR56429.1	c.238A>G	p.Thr80Ala	0	0	0	0	0	1	aer description
AM747721	2954812	T	C	missense_variant	BCAM2604	BCAM2604	transcript	CAR56469.1	c.62T>C	p.Leu21Pro	1	1	0	1	1	0	putative monooxygenase
AM747721	2985575	T	C	missense_variant	BCAM2635	BCAM2635	transcript	CAR56499.1	c.118A>G	p.Ser40Gly	0	0	0	0	0	1	cosnerved hypothetical protein
AM747721	2998483	G	A	missense_variant	BCAM2649	BCAM2649	transcript	CAR56513.1	c.451C>T	p.Arg151Trp	1	1	0	1	1	0	conserved hypothetical protein
AM747721	3006121	T	C	missense_variant	BCAM2659	BCAM2659	transcript	CAR56523.1	c.1222A>G	p.Thr408Ala	0	0	0	0	1	0	putative tartrate transporter
AM747721	3008986	C	T	missense_variant	BCAM2661	BCAM2661	transcript	CAR56525.1	c.715G>A	p.Gly239Ser	0	0	0	0	0	1	putative Hgml family protein
AM747721	3021476	T	C	missense_variant	BCAM2674	BCAM2674	transcript	CAR56538.1	c.422T>C	p.Leu141Pro	0	0	0	0	1	0	putative cytochrome oxidase subunit I
AM747721	3025816	G	A	missense_variant	BCAM2678	BCAM2678	transcript	CAR56542.1	c.56C>T	p.Ala19Val	0	0	0	1	0	0	putative exported protein
AM747721	3035850	T	C	missense_variant	BCAM2683	BCAM2683	transcript	CAR56547.1	c.3035T>C	p.Leu1012Pro	0	0	0	0	0	1	putative cation-transporting ATPase membrane protein
AM747721	3036803	T	C	missense_variant	BCAM2685	BCAM2685	transcript	CAR56549.1	c.4A>G	p.Ser2Gly	0	0	0	0	1	0	conserved hypothetical protein
AM747721	3067221	G	GC	frameshift_variant	BCAM2710	BCAM2710	transcript	CAR56574.1	c.853dupG	p.Ala285fs	1	1	0	0	0	0	putative acetyl-CoA synthetase
AM747721	3071684	AGC	A	frameshift_variant	BCAM2715	BCAM2715	transcript	CAR56579.1	c.1209_1210delGC	p.Leu404fs	0	0	0	0	1	0	putative sigma-54 dependent transcriptional regulator
AM747721	3080375	T	C	missense_variant	BCAM2720	BCAM2720	transcript	CAR56584.1	c.2189T>C	p.Leu730Pro	0	0	0	1	0	0	putative phospholipase C
AM747721	3128685	T	C	missense_variant	BCAM2764	BCAM2764	transcript	CAR56628.1	c.1157A>G	p.Tyr386Cys	0	0	0	0	0	1	putative exported lipase
AM747721	3142515	T	C	missense_variant	BCAM2779	BCAM2779	transcript	CAR56642.1	c.349A>G	p.Thr117Ala	0	0	0	0	1	0	putative N-isopropylammelide isopropyl amidohydrolase
AM747721	3148640	CCG	C	frameshift_variant	BCAM2784	BCAM2784	transcript	CAR56647.1	c.297_298delGC	p.Leu100fs	0	0	0	0	0	1	putative aminotransferase
AM747721	3153587	C	T	missense_variant	hcaG	BCAM2788	transcript	CAR56651.1	c.1058G>A	p.Gly353Asp	1	1	0	0	0	0	hcaG description
AM747721	3173104	A	G	missense_variant	BCAM2804	BCAM2804	transcript	CAR56667.1	c.523A>G	p.Thr175Ala	0	0	0	1	0	0	GntR family regulatory protein
AM747721	3197616	T	C	missense_variant	BCAM2824	BCAM2824	transcript	CAR56687.1	c.188T>C	p.Val63Ala	0	0	0	0	1	0	two-component regulatory system, response regulator protein
AM747721	3215844	CCG	C	frameshift_variant	BCAM2839	BCAM2839	transcript	CAR56701.1	c.1798_1799delGC	p.Ala600fs	0	0	0	0	1	0	two-component regulatory system, sensor kinase protein
AM747721	2860586	T	C	synonymous_variant	pyrC	BCAM3351	transcript	CAR56386.1	c.24A>G	p.Glu8Glu	0	0	0	1	0	0	pyrC description
AM747722	13693	C	T	missense_variant	BCAS0012	BCAS0012	transcript	CAR56944.1	c.535G>A	p.Ala179Thr	1	1	0	1	1	0	putative NifQ protein
AM747722	15285	ACG	A	frameshift_variant	BCAS0014	BCAS0014	transcript	CAR56946.1	c.1098_1099delCG	p.Val367fs	1	1	0	0	0	0	outer membrane efflux protein
AM747722	19706	A	G	missense_variant	BCAS0017	BCAS0017	transcript	CAR56949.1	c.25T>C	p.Trp9Arg	0	0	0	0	1	0	putative fusaric acid resistance transporter protein
AM747722	67657	G	A	missense_variant	BCAS0058	BCAS0058	transcript	CAR56990.1	c.2627G>A	p.Gly876Glu	1	1	0	1	1	0	putative oxidoreductase
AM747722	91071	AGC	A	frameshift_variant	BCAS0081	BCAS0081	transcript	CAR57014.1	c.651_652delGC	p.Leu218fs	0	0	0	0	1	0	ABC transporter ATP-binding membrane protein
AM747722	89911	A	G	missense_variant	BCAS0081	BCAS0081	transcript	CAR57014.1	c.1813T>C	p.Phe605Leu	1	1	0	1	1	0	ABC transporter ATP-binding membrane protein
AM747722	92710	G	C	missense_variant	BCAS0082	BCAS0082	transcript	CAR57015.1	c.172C>G	p.His58Asp	0	0	0	0	1	0	serine peptidase, family S33
AM747722	93084	A	G	missense_variant	BCAS0083	BCAS0083	transcript	CAR57016.1	c.100A>G	p.Thr34Ala	1	1	0	1	1	0	TetR family regulatory protein
AM747722	96828	A	G	missense_variant	BCAS0088	BCAS0088	transcript	CAR57021.1	c.190A>G	p.Thr64Ala	0	0	0	1	0	0	LrgB family membrane protein
AM747722	116064	A	G	missense_variant	BCAS0105	BCAS0105	transcript	CAR57038.1	c.236A>G	p.Lys79Arg	0	0	0	0	1	0	putative exported protein
AM747722	119307	T	C	stop_lostsplice_region_variant	BCAS0107	BCAS0107	transcript	CAR57040.1	c.916T>C	p.Ter306Argext*?	1	1	0	1	1	0	LysR family regulatory protein
AM747722	127320	C	G	missense_variant	BCAS0115	BCAS0115	transcript	CAR57048.1	c.257C>G	p.Ala86Gly	0	0	0	0	0	1	GntR family regulatory protein
AM747722	140038	C	T	synonymous_variant	BCAS0126	BCAS0126	transcript	CAR57059.1	c.516G>A	p.Pro172Pro	0	0	0	0	0	1	MarR family regulatory protein/acetyltransferase
AM747722	161238	GGC	G	frameshift_variant	BCAS0145	BCAS0145	transcript	CAR57078.1	c.1071_1072delGC	p.Leu358fs	0	0	0	1	1	0	metallo peptidase, family M20 unassigned
AM747722	165870	A	G	missense_variant	BCAS0148	BCAS0148	transcript	CAR57081.1	c.1147A>G	p.Thr383Ala	0	0	0	0	1	0	putative exported protein
AM747722	187312	ACG	A	frameshift_variant	BCAS0168	BCAS0168	transcript	CAR57100.1	c.368_369delGC	p.Arg123fs	1	1	0	1	1	0	TetR family regulatory protein
AM747722	212541	T	C	missense_variant	BCAS0196	BCAS0196	transcript	CAR57129.1	c.914A>G	p.Tyr305Cys	1	1	0	1	1	0	putative polygalacturonase
AM747722	220597	AGC	A	frameshift_variant	BCAS0204	BCAS0204	transcript	CAR57136.1	c.819_820delGC	p.Leu274fs	0	0	0	0	1	0	ABC transporter ATP-binding protein
AM747722	222709	T	C	missense_variant	BCAS0206	BCAS0206	transcript	CAR57138.1	c.442A>G	p.Met148Val	0	0	0	0	1	0	putative methyltransferase family protein
AM747722	234445	A	G	missense_variant	BCAS0217	BCAS0217	transcript	CAR57149.1	c.569T>C	p.Phe190Ser	0	0	0	0	0	1	conserved hypothetical protein
AM747722	238515	A	G	non_coding_transcript_exon_variant	afcB	BCAS0221	transcript	BCAS0221.1	n.467T>C		1	1	0	1	1	0
AM747722	246310	T	C	missense_variant	BCAS0227	BCAS0227	transcript	CAR57159.1	c.755A>G	p.Gln252Arg	0	0	1	0	0	0	putative proline/betaine transporter
AM747722	248339	CAA	C	frameshift_variant	BCAS0228	BCAS0228	transcript	CAR57160.1	c.26_27delTT	p.Val9fs	1	0	0	0	0	0	conserved hypothetical protein
AM747722	260846	C	G	synonymous_variant	BCAS0236	BCAS0236	transcript	CAR57168.1	c.2460C>G	p.Ser820Ser	1	1	1	1	1	0	putative haemagglutinin-related autotransporter protein
AM747722	260849	G	C	synonymous_variant	BCAS0236	BCAS0236	transcript	CAR57168.1	c.2463G>C	p.Thr821Thr	1	1	1	1	1	0	putative haemagglutinin-related autotransporter protein
AM747722	260879	C	G	synonymous_variant	BCAS0236	BCAS0236	transcript	CAR57168.1	c.2493C>G	p.Ser831Ser	1	1	1	1	1	0	putative haemagglutinin-related autotransporter protein
AM747722	260888	G	C	synonymous_variant	BCAS0236	BCAS0236	transcript	CAR57168.1	c.2502G>C	p.Leu834Leu	1	1	1	1	1	0	putative haemagglutinin-related autotransporter protein
AM747722	266068	A	G	missense_variant	BCAS0239	BCAS0239	transcript	CAR57172.1	c.1361A>G	p.Asp454Gly	0	0	0	1	0	0	putative excinuclease ABC subunit A family protein
AM747722	276505	T	C	synonymous_variant	chrB	BCAS0248	transcript	CAR57182.1	c.189T>C	p.Arg63Arg	0	0	1	0	0	1	chrB description
AM747722	277307	A	G	synonymous_variant	chrA	BCAS0249	transcript	CAR57183.1	c.9A>G	p.Thr3Thr	0	0	0	0	1	0	chrA description
AM747722	315560	C	T	synonymous_variant	BCAS0280	BCAS0280	transcript	CAR57212.1	c.1228C>T	p.Leu410Leu	0	0	1	0	0	0	Major Facilitator Superfamily protein
AM747722	319946	A	G	missense_variant	BCAS0285	BCAS0285	transcript	CAR57217.1	c.542T>C	p.Val181Ala	0	0	0	1	0	0	hypothetical exported protein
AM747722	321085	T	C	missense_variant	BCAS0286	BCAS0286	transcript	CAR57218.1	c.385A>G	p.Thr129Ala	0	0	0	0	0	1	putative membrane protein
AM747722	335911	A	G	missense_variant	BCAS0302	BCAS0302	transcript	CAR57234.1	c.11A>G	p.Asn4Ser	0	0	0	1	0	0	conserved hypothetical protein
AM747722	363680	T	G	synonymous_variant	BCAS0321	BCAS0321	transcript	CAR57253.1	c.5745T>G	p.Gly1915Gly	0	0	1	0	0	0	hypothetical glycine-rich autotransporter protein
AM747722	363679	GT	G	frameshift_variant	BCAS0321	BCAS0321	transcript	CAR57253.1	c.5745delT	p.Ala1916fs	1	1	0	1	1	1	hypothetical glycine-rich autotransporter protein
AM747722	361046	T	C	synonymous_variant	BCAS0321	BCAS0321	transcript	CAR57253.1	c.3111T>C	p.Ser1037Ser	1	1	1	1	1	0	hypothetical glycine-rich autotransporter protein
AM747722	361049	T	C	synonymous_variant	BCAS0321	BCAS0321	transcript	CAR57253.1	c.3114T>C	p.Leu1038Leu	1	1	1	1	1	0	hypothetical glycine-rich autotransporter protein
AM747722	374180	A	G	synonymous_variant	BCAS0321a	BCAS0321a	transcript	CAR57254.1	c.3255A>G	p.Ala1085Ala	0	0	1	0	0	1	putative exported protein
AM747722	383741	A	G	missense_variant	BCAS0329	BCAS0329	transcript	CAR57261.1	c.1093A>G	p.Thr365Ala	0	0	0	0	1	0	putative sugar efflux transporter
AM747722	413783	CCG	C	frameshift_variant	BCAS0354	BCAS0354	transcript	CAR57286.1	c.604_605delCG	p.Arg202fs	0	0	0	0	1	0	AraC family regulatory protein
AM747722	450217	T	C	missense_variant	BCAS0384	BCAS0384	transcript	CAR57316.1	c.677A>G	p.Gln226Arg	0	0	0	0	0	1	putative dehydrogenase
AM747722	467525	G	A	synonymous_variant	citH	BCAS0399	transcript	CAR57330.1	c.576G>A	p.Ala192Ala	0	0	0	0	1	0	citH description
AM747722	475066	T	C	synonymous_variant	BCAS0405	BCAS0405	transcript	CAR57336.1	c.525T>C	p.Ser175Ser	0	0	0	0	1	0	serine-carboxyl peptidase
AM747722	476591	G	A	stop_gained	BCAS0406	BCAS0406	transcript	CAR57337.1	c.708G>A	p.Trp236*	1	1	0	1	1	0	putative exported protein
AM747722	479320	A	G	missense_variant	zmpA	BCAS0409	transcript	CAR57339.1	c.773A>G	p.Tyr258Cys	0	0	0	0	0	1	zmpA description
AM747722	481519	C	T	synonymous_variant	BCAS0410	BCAS0410	transcript	CAR57340.1	c.840C>T	p.Val280Val	1	0	0	0	0	0	conserved hypothetical protein
AM747722	481218	T	C	missense_variant	BCAS0410	BCAS0410	transcript	CAR57340.1	c.539T>C	p.Val180Ala	1	1	0	1	1	0	conserved hypothetical protein
AM747722	492245	T	C	non_coding_transcript_exon_variant	BCAS0421	BCAS0421	transcript	BCAS0421.1	n.880A>G		0	0	0	1	0	0
AM747722	493947	G	A	non_coding_transcript_exon_variant	BCAS0421	BCAS0421	transcript	BCAS0421.1	n.364C>T		0	0	0	0	0	1
AM747722	499054	A	G	missense_variant	BCAS0431	BCAS0431	transcript	CAR57359.1	c.185T>C	p.Val62Ala	0	0	0	0	0	1	conserved hypothetical protein
AM747722	515186	G	A	synonymous_variant	BCAS0446	BCAS0446	transcript	CAR57374.1	c.717G>A	p.Arg239Arg	0	0	0	0	1	0	putative luciferase-like monooxygenase
AM747722	517309	AGC	A	frameshift_variant	BCAS0448	BCAS0448	transcript	CAR57376.1	c.1110_1111delCG	p.Asp371fs	0	1	1	0	0	0	putative periplasmic solute-binding protein
AM747722	521204	T	C	missense_variant	BCAS0451	BCAS0451	transcript	CAR57379.1	c.1406T>C	p.Leu469Pro	0	0	0	1	0	0	ABC transporter ATP-binding protein
AM747722	528483	T	C	missense_variant	BCAS0462	BCAS0462	transcript	CAR57390.1	c.1628A>G	p.His543Arg	0	0	0	1	0	0	putative alpha-galactosidase
AM747722	534997	A	G	synonymous_variant	BCAS0467	BCAS0467	transcript	CAR57395.1	c.120A>G	p.Glu40Glu	0	0	0	1	0	0	DeoR family regulatory protein
AM747722	544784	T	C	missense_variant	BCAS0477	BCAS0477	transcript	CAR57405.1	c.254A>G	p.Gln85Arg	0	1	1	0	0	1	putative lipoprotein
AM747722	550156	T	C	missense_variant	BCAS0483	BCAS0483	transcript	CAR57411.1	c.217A>G	p.Thr73Ala	0	0	0	1	0	0	putative membrane protein
AM747722	553266	A	G	missense_variant	BCAS0485	BCAS0485	transcript	CAR57413.1	c.1643A>G	p.Asp548Gly	0	0	0	1	0	0	putative thiamine pyrophosphate enzyme
AM747722	560968	G	GC	frameshift_variant	BCAS0491	BCAS0491	transcript	CAR57419.1	c.285_286insC	p.Ser96fs	0	0	1	0	0	0	cytochrome c family protein
AM747722	560969	T	TC,TCC	frameshift_variant	BCAS0491	BCAS0491	transcript	CAR57419.1	c.291dupC	p.Ser98fs	0	0	0	1	1	0	cytochrome c family protein
AM747722	560969	T	C	missense_variant	BCAS0491	BCAS0491	transcript	CAR57419.1	c.286T>C	p.Ser96Pro	0	1	1	0	0	0	cytochrome c family protein
AM747722	620442	C	CG	frameshift_variant	BCAS0564	BCAS0564	transcript	CAR57494.1	c.144dupC	p.Val49fs	1	1	0	1	1	0	putative membrane protein
AM747722	633191	A	G	missense_variant	BCAS0582	BCAS0582	transcript	CAR57513.1	c.100A>G	p.Thr34Ala	0	0	0	0	0	1	RND family efflux system transporter protein
AM747722	642010	T	C	non_coding_transcript_exon_variant	BCAS0587	BCAS0587	transcript	BCAS0587.1	n.151A>G		0	0	0	1	0	0
AM747722	642346	G	C	non_coding_transcript_exon_variant	BCAS0588	BCAS0588	transcript	BCAS0588.1	n.1G>C		0	0	0	0	1	0
AM747722	660820	G	A	synonymous_variant	BCAS0603	BCAS0603	transcript	CAR57535.1	c.141G>A	p.Arg47Arg	0	0	0	1	0	0	AraC family regulatory protein
AM747722	664911	TGC	T	frameshift_variant	bktB	BCAS0608	transcript	CAR57540.1	c.813_814delGC	p.Gln272fs	0	0	0	1	0	0	bktB description
AM747722	666513	C	G	synonymous_variant	BCAS0609	BCAS0609	transcript	CAR57541.1	c.936G>C	p.Arg312Arg	0	0	0	0	1	0	putative electron transfer flavoprotein-ubiquinone oxidoreductase
AM747722	666447	G	A	synonymous_variant	BCAS0609	BCAS0609	transcript	CAR57541.1	c.1002C>T	p.Gly334Gly	1	1	1	1	0	1	putative electron transfer flavoprotein-ubiquinone oxidoreductase
AM747722	805250	GC	G	frameshift_variant	BCAS0732	BCAS0732	transcript	CAR57666.1	c.638delG	p.Gly213fs	0	0	0	0	1	0	putative cytosine/purines, uracil, thiamine, allantoin permease
AM747722	838268	G	A	missense_variant	BCAS0754	BCAS0754	transcript	CAR57688.1	c.913G>A	p.Ala305Thr	1	1	0	1	1	0	putative permease
AM747722	873327	T	C	missense_variant	BCAS0773	BCAS0773	transcript	CAR57707.1	c.215A>G	p.Glu72Gly	0	0	0	1	0	0	putative exported protein
AM747720	221364	C	CT	non_coding_transcript_exon_variant	Betaproteobacteria_toxic_sRNA	Betaproteobacteria_toxic_sRNA	transcript	EBT00001651132.1	n.8dupA		0	0	0	1	0	0
AM747720	1662559	A	AT	non_coding_transcript_exon_variant	Bp1_162	Bp1_162	transcript	EBT00001651135.1	n.86_87insT		0	0	0	0	1	0
AM747721	2674685	A	C	non_coding_transcript_exon_variant	EBG00000612163	EBG00000612163	transcript	EBT00000612165.1	n.60T>G		0	0	0	0	1	0
AM747720	2561896	T	C	non_coding_transcript_exon_variant	LSU_rRNA_bacteria	LSU_rRNA_bacteria	transcript	EBT00001651101.1	n.63T>C		0	0	0	1	0	0
AM747720	3810554	T	C	non_coding_transcript_exon_variant	LSU_rRNA_bacteria	LSU_rRNA_bacteria	transcript	EBT00001651141.1	n.63T>C		1	1	1	0	1	1
pBCJ2315	4381	A	G	missense_variant	pBCA004	pBCA004	transcript	CAR57711.1	c.2978T>C	p.Leu993Pro	0	0	0	0	0	1	putative DNA polymerase alpha subunit
pBCJ2315	4293	CT	C	frameshift_variant	pBCA004	pBCA004	transcript	CAR57711.1	c.3065delA	p.Lys1022fs	1	1	1	1	1	0	putative DNA polymerase alpha subunit
AM747720	883677	A	G	missense_variant	rpoN	rpoN	transcript	CAR51119.1	c.413T>C	p.Val138Ala	0	0	0	0	0	1	rpoN description
AM747720	449357	A	G	non_coding_transcript_exon_variant	rRNA	rRNA	transcript	EBG00000501109-1.1	n.2772A>G		0	1	0	0	0	0
AM747720	449365	C	T	non_coding_transcript_exon_variant	rRNA	rRNA	transcript	EBG00000501109-1.1	n.2780C>T		0	1	0	0	0	0
AM747720	1720338	A	G	missense_variant	tRNA	tRNA	transcript	EBT00001651091.1	c.37A>G	p.Thr13Ala	0	0	0	1	0	0
AM747720	2112288	CGT	C	intergenic_region	acoX-acoR		intergenic_region	BCAL1913-BCAL1914	n.2112289_2112290delGT		0	0	0	1	0	0
AM747720	10009	C	T	intergenic_region	BCAL0009-phhA		intergenic_region	BCAL0009-BCAL0010	n.10009C>T		0	0	0	1	0	0
AM747720	35004	A	G	intergenic_region	atpE-atpF		intergenic_region	BCAL0031-BCAL0032	n.35004A>G		0	0	0	0	0	1
AM747720	228127	A	AG	intergenic_region	BCAL0203-pyrE		intergenic_region	BCAL0203-BCAL0204	n.228127_228128insG		0	0	0	1	0	0
AM747720	246067	G	T	intergenic_region	BCAL0217-rRNA		intergenic_region	BCAL0217-EBG00000501075	n.246067G>T		1	1	0	1	0	0
AM747720	271107	T	C	intergenic_region	rpsG-fusA		intergenic_region	BCAL0230-BCAL0231	n.271107T>C		0	0	0	0	0	1
AM747720	298370	A	G	intergenic_region	BCAL0268-BCAL0269		intergenic_region	BCAL0268-BCAL0269	n.298370A>G		1	1	0	1	1	0
AM747720	403882	A	G	intergenic_region	BCAL0371-BCAL0372		intergenic_region	BCAL0371-BCAL0372	n.403882A>G		0	0	0	0	0	1
AM747720	449534	A	G	intergenic_region	LSU_rRNA_bacteria-rRNA		intergenic_region	EBG00001048799-EBG00000501123	n.449534A>G		1	1	1	1	1	0
AM747720	449577	C	A	intergenic_region	LSU_rRNA_bacteria-rRNA		intergenic_region	EBG00001048799-EBG00000501123	n.449577C>A		1	1	1	1	1	0
AM747720	476715	G	A	intergenic_region	BCAL0432-speG		intergenic_region	BCAL0432-BCAL0433	n.476715G>A		0	0	0	0	0	1
AM747720	477734	A	G	intergenic_region	speG-BCAL0434		intergenic_region	BCAL0433-BCAL0434	n.477734A>G		0	0	0	1	0	0
AM747720	482032	G	GC	intergenic_region	BCAL0438-BCAL0439		intergenic_region	BCAL0438-BCAL0439	n.482032_482033insC		1	1	0	1	1	0
AM747720	579454	C	CG	intergenic_region	fliF-fliE		intergenic_region	BCAL0525-BCAL0526	n.579454_579455insG		0	0	0	0	0	1
AM747720	583778	A	G	intergenic_region	BCAL0531-BCAL0532		intergenic_region	BCAL0531-BCAL0532	n.583778A>G		1	1	0	1	1	1
AM747720	583779	T	G	intergenic_region	BCAL0531-BCAL0532		intergenic_region	BCAL0531-BCAL0532	n.583779T>G		1	1	0	1	1	1
AM747720	583823	C	T	intergenic_region	BCAL0531-BCAL0532		intergenic_region	BCAL0531-BCAL0532	n.583823C>T		1	1	0	1	1	1
AM747720	603951	C	CG	intergenic_region	BCAL0549-BCAL0550		intergenic_region	BCAL0549-BCAL0550	n.603951_603952insG		0	0	1	0	0	1
AM747720	625881	T	C	intergenic_region	flgJ-BCAL0573		intergenic_region	BCAL0572-BCAL0573	n.625881T>C		1	1	1	1	1	0
AM747720	684182	CT	C	intergenic_region	BCAL0629-BCAL0629a		intergenic_region	BCAL0629-BCAL0629a	n.684183delT		0	0	1	0	0	0
AM747720	698836	C	T	intergenic_region	BCAL0644-sbp		intergenic_region	BCAL0644-BCAL0645	n.698836C>T		1	1	0	0	0	0
AM747720	700236	CT	C	intergenic_region	sbp-BCAL0646		intergenic_region	BCAL0645-BCAL0646	n.700237delT		0	0	0	1	0	0
AM747720	806260	A	G	intergenic_region	BCAL0738-gpmA		intergenic_region	BCAL0738-BCAL0739	n.806260A>G		0	0	0	1	0	0
AM747720	810763	C	T	intergenic_region	BCAL0745-BCAL0746		intergenic_region	BCAL0745-BCAL0746	n.810763C>T		0	0	0	1	0	0
AM747720	810763	C	CTCT,CT	intergenic_region	BCAL0745-BCAL0746		intergenic_region	BCAL0745-BCAL0746	n.810763_810764insTCT		1	1	1	0	1	1
AM747720	855680	A	AG	intergenic_region	BCAL0782-BCAL0783		intergenic_region	BCAL0782-BCAL0783	n.855680_855681insG		0	0	0	1	0	0
AM747720	930625	CA	C	intergenic_region	BCAL0857-BCAL0858		intergenic_region	BCAL0857-BCAL0858	n.930626delA		0	0	0	1	0	0
AM747720	1036650	T	C	intergenic_region	BCALr0949-BCAL0950		intergenic_region	EBG00000501092-BCAL0950	n.1036650T>C		1	1	0	1	1	0
AM747720	1131419	T	C	intergenic_region	BCAL1045-plcN		intergenic_region	BCAL1045-BCAL1046	n.1131419T>C		1	1	0	1	1	0
AM747720	1179799	CT	C	intergenic_region	BCAL1082-BCAL1083		intergenic_region	BCAL1082-BCAL1083	n.1179800delT		0	0	0	0	1	0
AM747720	1179937	CA	C	intergenic_region	BCAL1082-BCAL1083		intergenic_region	BCAL1082-BCAL1083	n.1179938delA		0	0	0	0	1	0
AM747720	1440557	C	CG	intergenic_region	BCAL1319-BCAL1320		intergenic_region	BCAL1319-BCAL1320	n.1440557_1440558insG		0	0	0	1	0	0
AM747720	1502993	G	A	intergenic_region	BCAL1366-BCAL1367		intergenic_region	BCAL1366-BCAL1367	n.1502993G>A		0	0	0	0	1	0
AM747720	1519502	CG	CGG,CGGG,C	intergenic_region	BCAL1381-BCAL1382		intergenic_region	BCAL1381-BCAL1382	n.1519503delG		1	1	1	1	1	0
AM747720	1546121	G	GC	intergenic_region	BCAL1401-BCAL1402		intergenic_region	BCAL1401-BCAL1402	n.1546121_1546122insC		0	0	0	0	1	0
AM747720	1690309	A	G	intergenic_region	BCAL1524-BCAL1525		intergenic_region	BCAL1524-BCAL1525	n.1690309A>G		1	1	0	1	1	0
AM747720	1781307	A	AT	intergenic_region	BCAL1626-BCAL1627		intergenic_region	BCAL1626-BCAL1627	n.1781307_1781308insT		0	0	0	1	0	0
AM747720	1785824	T	C	intergenic_region	BCAL1633-BCAL1634		intergenic_region	BCAL1633-BCAL1634	n.1785824T>C		0	0	0	0	0	1
AM747720	1894464	T	TC	intergenic_region	BCAL1717A-BCAL1718		intergenic_region	BCAL1717A-BCAL1718	n.1894464_1894465insC		1	1	0	0	1	0
AM747720	1905846	G	A	intergenic_region	BCAL1726-cobL		intergenic_region	BCAL1726-BCAL1727	n.1905846G>A		1	1	1	1	1	0
AM747720	1911765	C	CA	intergenic_region	BCAL1732-BCAL1733		intergenic_region	BCAL1732-BCAL1733	n.1911765_1911766insA		1	1	0	1	1	1
AM747720	1913977	T	TC	intergenic_region	BCAL1734-BCAL1735		intergenic_region	BCAL1734-BCAL1735	n.1913977_1913978insC		0	0	0	0	0	1
AM747720	1916971	G	A	intergenic_region	BCAL1735-BCAL1736		intergenic_region	BCAL1735-BCAL1736	n.1916971G>A		1	1	1	1	1	0
AM747720	1988401	G	C	intergenic_region	BCAL1802-tkrA		intergenic_region	BCAL1802-BCAL1803	n.1988401G>C		0	0	1	1	0	0
AM747720	1988401	G	GC	intergenic_region	BCAL1802-tkrA		intergenic_region	BCAL1802-BCAL1803	n.1988401_1988402insC		1	1	0	0	1	1
AM747720	2112290	T	C	intergenic_region	acoX-acoR		intergenic_region	BCAL1913-BCAL1914	n.2112290T>C		1	1	1	0	1	1
AM747720	2120434	T	C	intergenic_region	BCAL1920-BCAL1921		intergenic_region	BCAL1920-BCAL1921	n.2120434T>C		0	0	1	0	0	1
AM747720	2128388	G	GCC	intergenic_region	BCAL1928-BCAL1929		intergenic_region	BCAL1928-BCAL1929	n.2128388_2128389insCC		0	0	1	0	0	0
AM747720	2153509	T	C	intergenic_region	ansB-BCAL1954		intergenic_region	BCAL1953-BCAL1954	n.2153509T>C		0	0	0	1	0	0
AM747720	2154590	A	C	intergenic_region	BCAL1955-BCAL1956		intergenic_region	BCAL1955-BCAL1956	n.2154590A>C		1	1	1	0	1	1
AM747720	2190100	A	G	intergenic_region	purL-BCAL1988		intergenic_region	BCAL1987-BCAL1988	n.2190100A>G		0	0	0	0	1	0
AM747720	2242920	GT	G	intergenic_region	BCAL2031-BCAL2032		intergenic_region	BCAL2031-BCAL2032	n.2242921delT		0	0	1	0	0	0
AM747720	2298940	A	AG	intergenic_region	tsf-rpsB		intergenic_region	BCAL2090-BCAL2091	n.2298940_2298941insG		0	0	0	1	0	0
AM747720	2298973	G	A	intergenic_region	tsf-rpsB		intergenic_region	BCAL2090-BCAL2091	n.2298973G>A		0	0	0	0	1	0
AM747720	2340313	C	CT	intergenic_region	aceB-BCAL2123		intergenic_region	BCAL2122-BCAL2123	n.2340313_2340314insT		1	1	0	1	1	1
AM747720	2399978	G	A	intergenic_region	BCAL2173-BCAL2174		intergenic_region	BCAL2173-BCAL2174	n.2399978G>A		1	1	0	1	1	0
AM747720	2432974	A	G	intergenic_region	BCAL2205-phaP		intergenic_region	BCAL2205-BCAL2206	n.2432974A>G		0	0	0	1	0	0
AM747720	2471403	T	C	intergenic_region	BCAL2231-BCAL2232		intergenic_region	BCAL2231-BCAL2232	n.2471403T>C		0	0	0	0	0	1
AM747720	2530621	G	GC	intergenic_region	BCAL2280-BCAL2281		intergenic_region	BCAL2280-BCAL2281	n.2530621_2530622insC		0	0	0	0	1	0
AM747720	2533157	T	C	intergenic_region	BCALr2281-BCAL2282		intergenic_region	EBG00000501118-BCAL2282	n.2533157T>C		0	0	0	1	0	0
AM747720	2533157	T	TC,TCC	intergenic_region	BCALr2281-BCAL2282		intergenic_region	EBG00000501118-BCAL2282	n.2533157_2533158insC		1	1	1	0	1	1
AM747720	2603163	T	C	intergenic_region	rpsO-BCAL2350		intergenic_region	BCAL2349-BCAL2350	n.2603163T>C		1	1	0	1	1	0
AM747720	2612954	T	C	intergenic_region	ilvH-ilvI		intergenic_region	BCAL2358-BCAL2359	n.2612954T>C		1	1	0	1	1	0
AM747720	2615067	T	C	intergenic_region	ilvI-BCAL2360		intergenic_region	BCAL2359-BCAL2360	n.2615067T>C		1	1	0	1	1	0
AM747720	2640599	G	GC	intergenic_region	kdpA-qor		intergenic_region	BCAL2383-BCAL2384	n.2640599_2640600insC		1	1	1	1	0	1
AM747720	2692712	CA	C	intergenic_region	BCAL2429-BCAL2430		intergenic_region	BCAL2429-BCAL2430	n.2692713delA		0	0	1	0	0	1
AM747720	2728302	C	T	intergenic_region	BCAL2462-tRNA		intergenic_region	BCAL2462-EBG00001048760	n.2728302C>T		1	1	1	1	0	1
AM747720	2818851	C	G	intergenic_region	BCAL2555-BCAL2556		intergenic_region	BCAL2555-BCAL2556	n.2818851C>G		1	1	1	1	1	0
AM747720	2893169	G	A	intergenic_region	hemC-BCAL2631		intergenic_region	BCAL2630-BCAL2631	n.2893169G>A		0	0	0	0	0	1
AM747720	2904594	G	GC	intergenic_region	argH-BCAL2639		intergenic_region	BCAL2638-BCAL2639	n.2904594_2904595insC		0	0	0	0	1	0
AM747720	2960251	G	A	intergenic_region	BCAL2691-BCAL2692		intergenic_region	BCAL2691-BCAL2692	n.2960251G>A		0	0	0	0	0	1
AM747720	2979192	A	G	intergenic_region	BCAL2713-rpmB		intergenic_region	BCAL2713-BCAL2714	n.2979192A>G		1	1	0	1	1	0
AM747720	3008565	A	G	intergenic_region	BCAL2737-BCAL2738		intergenic_region	BCAL2737-BCAL2738	n.3008565A>G		1	1	0	1	1	0
AM747720	3014319	G	A	intergenic_region	BCAL2741-BCAL2743		intergenic_region	BCAL2741-BCAL2743	n.3014319G>A		1	0	1	1	1	0
AM747720	3030635	T	TA	intergenic_region	xseA-BCAL2759		intergenic_region	BCAL2758-BCAL2759	n.3030635_3030636insA		0	0	0	0	1	0
AM747720	3121313	C	CG	intergenic_region	pykA-pgk		intergenic_region	BCAL2840-BCAL2841	n.3121313_3121314insG		1	1	0	1	1	0
AM747720	3281970	G	A,T	intergenic_region	BCAL2992-BCAL2993		intergenic_region	BCAL2992-BCAL2993	n.3281970G>A		0	0	0	1	0	1
AM747720	3281972	G	T	intergenic_region	BCAL2992-BCAL2993		intergenic_region	BCAL2992-BCAL2993	n.3281972G>T		0	0	0	0	1	0
AM747720	3297989	CA	C	intergenic_region	BCAL3007-BCAL3008		intergenic_region	BCAL3007-BCAL3008	n.3297990delA		1	1	1	0	1	1
AM747720	3300298	T	C	intergenic_region	greB-tRNA		intergenic_region	BCAL3009-EBG00001048826	n.3300298T>C		0	0	0	0	1	0
AM747720	3318058	G	A	intergenic_region	BCAL3028-BCAL3029		intergenic_region	BCAL3028-BCAL3029	n.3318058G>A		0	0	0	1	0	0
AM747720	3326815	CA	C	intergenic_region	BCAL3034-trxB		intergenic_region	BCAL3034-BCAL3035	n.3326816delA		0	0	0	1	1	1
AM747720	3326816	A	C	intergenic_region	BCAL3034-trxB		intergenic_region	BCAL3034-BCAL3035	n.3326816A>C		1	1	1	0	0	0
AM747720	3707813	G	A	intergenic_region	BCAL3383-BCAL3384		intergenic_region	BCAL3383-BCAL3384	n.3707813G>A		1	1	0	0	0	0
AM747720	3810092	A	G	intergenic_region	BCAL3475-5S_rRNA		intergenic_region	BCAL3475-EBG00001048807	n.3810092A>G		0	0	0	0	1	0
AM747720	3815596	C	T	intergenic_region	SSU_rRNA_bacteria-BCAL3476		intergenic_region	EBG00001048848-BCAL3476	n.3815596C>T		1	1	1	0	1	1
AM747720	3815620	A	G	intergenic_region	SSU_rRNA_bacteria-BCAL3476		intergenic_region	EBG00001048848-BCAL3476	n.3815620A>G		1	1	1	0	1	1
AM747720	3815650	T	A	intergenic_region	SSU_rRNA_bacteria-BCAL3476		intergenic_region	EBG00001048848-BCAL3476	n.3815650T>A		1	1	1	0	1	1
AM747720	3815684	C	T	intergenic_region	SSU_rRNA_bacteria-BCAL3476		intergenic_region	EBG00001048848-BCAL3476	n.3815684C>T		1	1	1	0	1	1
AM747720	3824834	G	GC	intergenic_region	BCAL3487-BCAL3488		intergenic_region	BCAL3487-BCAL3488	n.3824834_3824835insC		0	0	1	0	0	0
AM747721	6595	C	T	intergenic_region	BCAM0005-BCAM0005A		intergenic_region	BCAM0005-BCAM0005A	n.6595C>T		1	1	0	1	1	0
AM747721	8742	A	G	intergenic_region	BCAM0006-BCAM0007		intergenic_region	BCAM0006-BCAM0007	n.8742A>G		0	0	0	0	0	1
AM747721	45220	A	G	intergenic_region	BCAM0040-BCAM0041		intergenic_region	BCAM0040-BCAM0041	n.45220A>G		0	0	0	1	0	0
AM747721	151075	T	TGG	intergenic_region	BCAM0132-BCAM0133		intergenic_region	BCAM0132-BCAM0133	n.151075_151076insGG		0	0	0	0	1	0
AM747721	197930	C	CG	intergenic_region	BCAM0171-BCAM0172		intergenic_region	BCAM0171-BCAM0172	n.197930_197931insG		1	1	1	1	0	1
AM747721	215610	A	G	intergenic_region	BCAM0184-BCAM0185		intergenic_region	BCAM0184-BCAM0185	n.215610A>G		0	0	0	1	0	0
AM747721	434412	G	A	intergenic_region	BCAM0383-BCAM0384		intergenic_region	BCAM0383-BCAM0384	n.434412G>A		1	1	1	1	1	0
AM747721	434430	G	T	intergenic_region	BCAM0383-BCAM0384		intergenic_region	BCAM0383-BCAM0384	n.434430G>T		1	1	1	1	1	0
AM747721	494205	C	CG	intergenic_region	BCAM0437-BCAM0438		intergenic_region	BCAM0437-BCAM0438	n.494205_494206insG		0	0	1	0	0	0
AM747721	507285	A	AG	intergenic_region	BCAM0451-BCAM0452		intergenic_region	BCAM0451-BCAM0452	n.507285_507286insG		0	0	0	1	0	0
AM747721	519386	A	G	intergenic_region	BCAM0464-BCAM0465		intergenic_region	BCAM0464-BCAM0465	n.519386A>G		0	0	0	1	0	0
AM747721	547683	T	C	intergenic_region	BCAM0492-BCAM0493		intergenic_region	BCAM0492-BCAM0493	n.547683T>C		1	1	1	1	1	0
AM747721	780066	C	T	intergenic_region	BCAM0705-BCAM0706		intergenic_region	BCAM0705-BCAM0706	n.780066C>T		0	0	0	0	1	0
AM747721	931188	A	G	intergenic_region	BCAM0844-BCAM0845		intergenic_region	BCAM0844-BCAM0845	n.931188A>G		1	1	0	1	1	0
AM747721	1094419	A	G	intergenic_region	flgE2-BCAM0988		intergenic_region	BCAM0987-BCAM0988	n.1094419A>G		0	0	0	1	0	0
AM747721	1122657	A	AG	intergenic_region	BCAM1009-gtaB		intergenic_region	BCAM1009-BCAM1010	n.1122657_1122658insG		0	0	0	1	0	0
AM747721	1450114	T	C	intergenic_region	amiE-BCAM1316		intergenic_region	BCAM1315-BCAM1316	n.1450114T>C		0	0	0	0	0	1
AM747721	1452259	GC	G	intergenic_region	BCAM1316a-BCAM1316b		intergenic_region	BCAM1316a-BCAM1316b	n.1452260delC		0	0	0	0	0	1
AM747721	1498736	T	TG	intergenic_region	BCAM1348-BCAM1349		intergenic_region	BCAM1348-BCAM1349	n.1498736_1498737insG		0	0	0	1	0	0
AM747721	1525549	C	T	intergenic_region	hpaI-BCAM1373		intergenic_region	BCAM1372-BCAM1373	n.1525549C>T		0	0	0	1	0	0
AM747721	1595798	C	T	intergenic_region	BCAM1431-BCAM1432		intergenic_region	BCAM1431-BCAM1432	n.1595798C>T		1	1	0	0	0	0
AM747721	1608889	A	G	intergenic_region	BCAM1444-BCAM1445		intergenic_region	BCAM1444-BCAM1445	n.1608889A>G		1	1	1	0	1	1
AM747721	1624080	T	C	intergenic_region	BCAM1458-atoE		intergenic_region	BCAM1458-BCAM1459	n.1624080T>C		0	0	1	0	0	0
AM747721	1683725	T	TG	intergenic_region	BCAM1517-BCAM1518		intergenic_region	BCAM1517-BCAM1518	n.1683725_1683726insG		0	0	0	1	0	0
AM747721	1701847	G	GT	intergenic_region	BCAM1533-BCAM1534		intergenic_region	BCAM1533-BCAM1534	n.1701847_1701848insT		0	0	1	0	0	0
AM747721	1715486	G	A	intergenic_region	BCAM1543C-BCAM1544		intergenic_region	BCAM1543C-BCAM1544	n.1715486G>A		1	1	1	1	1	0
AM747721	1716970	G	A	intergenic_region	BCAM1544-BCAM1545		intergenic_region	BCAM1544-BCAM1545	n.1716970G>A		0	0	0	0	1	0
AM747721	1733126	G	GC	intergenic_region	BCAM1557-BCAM1558		intergenic_region	BCAM1557-BCAM1558	n.1733126_1733127insC		0	0	0	0	1	0
AM747721	1734328	C	T	intergenic_region	BCAM1558-BCAM1559		intergenic_region	BCAM1558-BCAM1559	n.1734328C>T		1	1	1	1	1	0
AM747721	1743669	C	T	intergenic_region	BCAM1566-BCAM1567		intergenic_region	BCAM1566-BCAM1567	n.1743669C>T		1	1	1	0	1	1
AM747721	1774516	C	T	intergenic_region	BCAM1588-BCAM1589		intergenic_region	BCAM1588-BCAM1589	n.1774516C>T		0	0	0	0	0	1
AM747721	1849055	A	G	intergenic_region	BCAM1663-BCAM1663a		intergenic_region	BCAM1663-BCAM1663a	n.1849055A>G		0	0	0	0	0	1
AM747721	1931579	TCG	T	intergenic_region	BCAM1730-BCAM1731		intergenic_region	BCAM1730-BCAM1731	n.1931580_1931581delCG		0	0	0	0	1	0
AM747721	1933702	G	GC	intergenic_region	BCAM1732-BCAM1733		intergenic_region	BCAM1732-BCAM1733	n.1933702_1933703insC		0	0	0	0	1	0
AM747721	1956647	G	GC	intergenic_region	BCAM1745-BCAM1746		intergenic_region	BCAM1745-BCAM1746	n.1956647_1956648insC		0	0	1	0	0	0
AM747721	2007102	C	T	intergenic_region	BCAM1788-BCAM1789		intergenic_region	BCAM1788-BCAM1789	n.2007102C>T		1	1	1	1	0	1
AM747721	2017424	G	A	intergenic_region	BCAM1798-BCAM1799		intergenic_region	BCAM1798-BCAM1799	n.2017424G>A		1	1	1	1	1	0
AM747721	2017441	T	C	intergenic_region	BCAM1798-BCAM1799		intergenic_region	BCAM1798-BCAM1799	n.2017441T>C		1	1	1	1	1	0
AM747721	2017463	T	C	intergenic_region	BCAM1798-BCAM1799		intergenic_region	BCAM1798-BCAM1799	n.2017463T>C		1	1	1	1	1	0
AM747721	2142966	G	GC	intergenic_region	BCAM1931-BCAM1932		intergenic_region	BCAM1931-BCAM1932	n.2142966_2142967insC		0	0	0	1	0	0
AM747721	2203748	G	GC	intergenic_region	BCAM1986-BCAM1987		intergenic_region	BCAM1986-BCAM1987	n.2203748_2203749insC		0	0	1	0	0	0
AM747721	2259937	C	T	intergenic_region	BCAM2038-BCAM2039		intergenic_region	BCAM2038-BCAM2039	n.2259937C>T		1	1	1	1	1	0
AM747721	2260001	G	C	intergenic_region	BCAM2038-BCAM2039		intergenic_region	BCAM2038-BCAM2039	n.2260001G>C		1	1	1	1	1	0
AM747721	2260024	A	G	intergenic_region	BCAM2038-BCAM2039		intergenic_region	BCAM2038-BCAM2039	n.2260024A>G		1	1	1	1	1	0
AM747721	2291462	G	GC	intergenic_region	BCAM2058-BCAM2059		intergenic_region	BCAM2058-BCAM2059	n.2291462_2291463insC		0	0	1	0	0	0
AM747721	2295903	T	C	intergenic_region	BCAM2062-BCAM2063		intergenic_region	BCAM2062-BCAM2063	n.2295903T>C		0	1	1	0	0	1
AM747721	2457456	G	A	intergenic_region	BCAM2196-BCAM2197		intergenic_region	BCAM2196-BCAM2197	n.2457456G>A		0	0	0	0	0	1
AM747721	2486575	G	GC	intergenic_region	BCAM2224-BCAM2225		intergenic_region	BCAM2224-BCAM2225	n.2486575_2486576insC		0	0	0	0	0	1
AM747721	2508783	T	TCC,TC,TCCCCCCC	intergenic_region	BCAM2237-BCAM2238		intergenic_region	BCAM2237-BCAM2238	n.2508783_2508784insCC		1	1	1	1	1	0
AM747721	2522027	G	A	intergenic_region	BCAM2251-BCAM2251A		intergenic_region	BCAM2251-BCAM2251A	n.2522027G>A		1	1	0	1	1	0
AM747721	2593793	T	C	intergenic_region	BCAM2311-BCAM2312		intergenic_region	BCAM2311-BCAM2312	n.2593793T>C		1	1	0	1	1	0
AM747721	2659679	T	TC	intergenic_region	BCAM2365-pip		intergenic_region	BCAM2365-BCAM2366	n.2659679_2659680insC		0	0	0	0	1	0
AM747721	2686425	GC	G	intergenic_region	BCAM2386-folB		intergenic_region	BCAM2386-BCAM2387	n.2686426delC		0	0	1	0	0	0
AM747721	2718970	G	GA	intergenic_region	BCAM2414-BCAM2415		intergenic_region	BCAM2414-BCAM2415	n.2718970_2718971insA		1	1	0	1	1	1
AM747721	2719117	G	GC	intergenic_region	BCAM2414-BCAM2415		intergenic_region	BCAM2414-BCAM2415	n.2719117_2719118insC		0	0	0	0	0	1
AM747721	2827817	T	C	intergenic_region	SSU_rRNA_bacteria-BCAM2492		intergenic_region	EBG00001048934-BCAM2492	n.2827817T>C		0	0	1	0	0	0
AM747721	2838348	A	AG	intergenic_region	BCAM2500-aroE		intergenic_region	BCAM2500-BCAM2501	n.2838348_2838349insG		0	0	0	0	1	0
AM747722	3930	T	C	intergenic_region	BCAS0003-BCAS0004		intergenic_region	BCAS0003-BCAS0004	n.3930T>C		1	1	0	1	1	0
AM747722	115102	A	G	intergenic_region	fliD2-BCAS0105		intergenic_region	BCAS0104-BCAS0105	n.115102A>G		1	1	0	1	1	0
AM747722	296901	C	T	intergenic_region	BCAS0266-BCAS0267a		intergenic_region	BCAS0266-BCAS0267a	n.296901C>T		1	1	1	1	1	0
AM747722	483152	C	A	intergenic_region	BCAS0411-BCAS0412		intergenic_region	BCAS0411-BCAS0412	n.483152C>A		0	0	1	0	0	0
AM747722	629744	T	C	intergenic_region	BCAS0577-ansP		intergenic_region	BCAS0577-BCAS0578	n.629744T>C		0	0	0	0	1	0
AM747722	636371	A	C	intergenic_region	BCAS0582-BCAS0583		intergenic_region	BCAS0582-BCAS0583	n.636371A>C		1	1	1	1	1	0
AM747722	671863	T	C	intergenic_region	BCAS0613-BCAS0614		intergenic_region	BCAS0613-BCAS0614	n.671863T>C		0	0	0	0	0	1
AM747722	698040	G	GC	intergenic_region	BCAS0634-BCAS0635		intergenic_region	BCAS0634-BCAS0635	n.698040_698041insC		0	0	0	1	0	0
AM747722	838968	T	C	intergenic_region	BCAS0754-BCAS0755		intergenic_region	BCAS0754-BCAS0755	n.838968T>C		0	0	0	0	0	1

## Sheet: Table S3
Supplementary Table 3: Overall numbers of proteins altered in the sequential B. cenocepacia isolates from both patients over time of chronic infection as determined in four replicates per isolate.
Isolate details			Number of uniquely detected proteins*		Numbers of differentially expressed
					protein numbers (p<0.05)
Patient	Comparison	Duration (months)	Earlier isolate	Later isolate	Reduced	Increased
1	Early v Middle (P1E v P1M)	21	14	12	55	62
	Middle v Late (P1M v P1L)	40	9	9	40	54
	Early v Late (P1E v P1L)	61	34	20	151	149
2	Early blood v sputum (P2B1 v P2S)	16	14	29	171	220
	Sputum v late blood (P2S v P2B3)	2	20	26	149	183
	Early v late blood (P2B1 v P2B3)	18	29	30	118	189
	*Proteins detected in one comparison and absent or undetected in another

## Sheet: Table S4
Protein	Gene name J2315	BCAL/BCAM/BCAS CODE	gi	Protein IDs	Comparison	Comparison type	Increased/decreased abundance over time	Fold change	t-test p value	Sequence coverage [%]	PI	Mol. weight [kDa]	PEP	PSORT Location	Localisation score	Burkholderia.com Function
White cells corresond to Patient 1; Pink Rows correspond to Patient 2
MarR family regulatory protein	BCAL0003	L0003	198034443	B4E559	S7815 V S7795	E v L	Down	1.57505	0.0371023	35.9375	9.39	22.984	7.104e-102	U		Transcriptional regulator/ Transcription
MarR family regulatory protein	BCAL0003	L0003	198034443	B4E559	B737 v B5734	EB v LB	Up	2.46712	0.00281457	24.2	9.39	22.984	6.5807e-79	U		Transcriptional regulator/ Transcription
MarR family regulatory protein	BCAL0003	L0003	198034443	B4E559	B737 v S7437	EB v S	Up	1.59071	0.0423743	44.3	9.39	22.984	1.3158e-80	U		Transcriptional regulator/ Transcription
Cysteine peptidase, family C26	BCAL0004	L0004	198034444	B4E560	S7437 v B5734	S v LB	Up	1.56547	0.000997733	34.7	5.97	25.531	8.7039e-75	C	9.97	glutamine amido transferase/ Nucleotide transort and metabolism
Cysteine peptidase, family C26	BCAL0004	L0004	198034444	B4E560	B737 v B5734	EB v LB	Up	1.64653	0.00568061	37	5.97	25.531	5.0543e-96	C	9.97	glutamine amido transferase/ Nucleotide transort and metabolism
Putative NADH-dependent flavin oxidoreductase	BCAL0005	L0005	198034445	B4E561	B737 v B5734	EB v LB	Down	1.54039	0.00664961	36.8	6.2	40.077	3.8857e-98	C	9.97	Energy production/ conversion
Two-component regulatory system, response regulator protein	BCAL0008	L0008	198034448	B4E564	S7437 v B5734	S v LB	Up	1.58535	0.00554518	70	6.25	25.976	9.1847e-140	C	9.97	signal transduction
Two-component regulatory system, response regulator protein	BCAL0008	L0008	198034448	B4E564	B737 v B5734	EB v LB	Up	1.89123	0.0113784	74.5	6.25	25.976	1.5266e-184	C	9.97	Signal transduction / chemotaxis
Putative adenylate cyclase	BCAL0012	L0012	198034453	B4E569	S7815 V S7795	E v L	Up	1.71356	0.0299195	38.8625	4.97	19.95	3.7475e-203	C	8.96	Nucleotide transport/ metabolism/ regulatory functions
Putative adenylate cyclase	BCAL0012	L0012	198034453	B4E569	S7437 v B5734	S v LB	Up	1.62192	0.00924933	35	4.97	19.95	1.6109e-163	C	8.96	Nucleotide transport/ metabolism/ regulatory functions
Putative long-chain-fatty-acid--CoA ligase	BCAL0038	L0038	198034479	B4EEZ1	B737 v B5734	EB v LB	Down	1.6101	0.00958764	49.1	5.33	62.741	5.1726e-68	C	9.97	Lipid metabolism / Secondary metabolites biosynthesis, transport, and catabolism
Bifunctional PutA protein [includes: proline dehydrogenase delta-1-pyrroline-5-carboxylate dehydrogenase]	putA	L0042	198034483	B4EF02	B737 v S7437	EB v S	Up	3.54743	1.32239e-07	45.3	5.93	140.09	0	C	9.97	Energy metabolism/ amino acid metabolism
Bifunctional PutA protein [includes: proline dehydrogenase delta-1-pyrroline-5-carboxylate dehydrogenase]	putA	L0042	198034483	B4EF02	S7437 v B5734	S v LB	Down	4.60244	0.000231848	45.3	5.93	140.09	0	C	9.97	Energy metabolism/ amino acid metabolism
Putative extracellular ligand-binding protein	BCAL0043	L0043	198034484	B4EF03	S7437 v B5734	S v LB	Up	2.44698	0.00151026	68.6	8.79	40.126	0	P	10	ABC binding cassette transporter/ Aminoacid transport
Putative extracellular ligand-binding protein	BCAL0043	L0043	198034484	B4EF03	B737 v B5734	EB v LB	Up	4.48513	0.000165096	59.8	8.79	40.126	0	P	10	ABC binding cassette transporter/ Aminoacid transport
Putative extracellular ligand-binding protein	BCAL0043	L0043	198034484	B4EF03	B737 v S7437	EB v S	Up	1.76333	0.0159345	66.2	8.79	40.126	0	P	10	ABC binding cassette transporter/ Aminoacid transport
Putative fatty-acid CoA ligase	BCAL0046	L0046	198034487	B4EEZ5	B737 v B5734	EB v LB	Down	2.7341	0.0096607	49.6	5.68	54.127	3.1297e-31	C	9.97	Lipid metabolism
Putative fatty-acid CoA ligase	BCAL0046	L0046	198034487	B4EEZ5	B737 v S7437	EB v S	Down	1.68541	0.0254229	39.4	5.68	54.127	5.8161e-41	C	9.97	Lipid metabolism
Putative acyl-CoA dehydrogenase	BCAL0047	L0047	198034488	B4EEZ6	S7437 v B5734	S v LB	Down	2.05281	0.0173479	37.3	6.12	60.057	1.6946e-157	C	9.97	Lipid metabolism
Putative acyl-CoA dehydrogenase	BCAL0047	L0047	198034488	B4EEZ6	B737 v B5734	EB v LB	Down	3.66179	0.0011545	51.4	6.12	60.057	2.0349e-296	C	9.97	Lipid metabolism
Putative acyl-CoA dehydrogenase	BCAL0047	L0047	198034488	B4EEZ6	B737 v S7437	EB v S	Down	1.79365	6.44789e-05	42.2	6.12	60.057	3.6904e-249	C	9.97	Lipid metabolism
Periplasmic solute-binding protein	BCAL0051	L0051	198034492	B4EF00	S7815 V S7795	E v L	Up	1.92252	0.0414654	45.5875	8.87	27.811	9.2301e-150	P	10	Amino acid transport and metabolism/ ABC binding casette transorter
Periplasmic solute-binding protein	BCAL0051	L0051	198034492	B4EF00	S7437 v B5734	S v LB	Up	1.81945	0.0208277	69.8	8.87	27.811	1.025e-117	P	10	Amino acid transport and metabolism/ ABC binding casette transorter
Periplasmic solute-binding protein	BCAL0051	L0051	198034492	B4EF00	B737 v S7437	EB v S	Down	1.55318	0.0298202	53.8	8.87	27.811	2.5496e-130	P	10	Amino acid transport and metabolism/ ABC binding casette transorter
Acetaldehyde dehydrogenase	acoD	L0064	198034505	B4EF17	S7815 V S7795	E v L	Up	2.85858	1.37668e-05	26.9625	5.72	55.496	2.9421e-110	C	9.97	Energy production and conversion/ adaptation to atypical conditions
Acetaldehyde dehydrogenase	acoD	L0064	198034505	B4EF17	S7783 V S7795	M v L	Up	2.25793	0.000205814	30.6625	5.72	55.496	1.9055e-116	C	9.97	Energy production and conversion/ adaptation to atypical conditions
Acetaldehyde dehydrogenase	acoD	L0064	198034505	B4EF17	S7437 v B5734	S v LB	Down	1.68728	0.000176112	51.8	5.72	55.496	4.4025e-255	C	9.97	Energy production and conversion/ adaptation to atypical conditions
DNA-3-methyladenine glycosylase I	tag	L0118	198034561	B4EDJ2	S7815 V S7795	E v L	Down	1.96469	0.00077297	30.125	8.55	22.068	2.8007e-24	U		DNA replication, recombination, and repair/ Base excision repair
DNA-3-methyladenine glycosylase I	tag	L0118	198034561	B4EDJ2	B737 v S7437	EB v S	Down	3.77578	3.77372e-05	33.5	8.55	22.068	1.8782e-42	U		DNA replication, recombination, and repair/ Base excision repair
DNA-3-methyladenine glycosylase I	tag	L0118	198034561	B4EDJ2	S7437 v B5734	S v LB	Up	3.40747	0.000318426	33.5	8.55	22.068	8.6613e-31	U		DNA replication, recombination, and repair/ Base excision repair
Haloacid dehalogenase-like hydrolase	BCAL0120	L0120	198034563	B4EDJ4	B737 v B5734	EB v LB	Up	1.9564	0.00311649	23.2	4.99	30.107	1.6105e-44	C	8.96	Unknown function/ Predicted hydrolases of the HAD superfamily
Haloacid dehalogenase-like hydrolase	BCAL0120	L0120	198034563	B4EDJ4	B737 v S7437	EB v S	Up	1.69599	0.000230025	40.1	4.99	30.107	7.2286e-51	C	8.96	Unknown function/ Predicted hydrolases of the HAD superfamily
Chemotaxis response regulator protein-glutamate methylesterase	cheB1	L0134	198034577	B4EE59	B737 v B5734	EB v LB	Up	2.64515	0.00160148	26.2	8.44	38.917	3.4356e-80	C	9.97	chemotaxis / Cell Motility
Chemotaxis response regulator protein-glutamate methylesterase	cheB1	L0134	198034577	B4EE59	B737 v S7437	EB v S	Up	2.70181	9.8699e-05	26.4	8.44	38.917	6.901e-111	C	9.97	chemotaxis / Cell Motility
Chemotaxis protein CheY	cheY	L0135	198034578	B4EE60	B737 v B5734	EB v LB	Up	3.29718	0.00352536	59.8	5.82	14.24	8.4891e-89	C	9.97	Signal transduction / chemotaxis
Putative oxidoreductase	BCAL0150	L0150	198034592	B4EE75	S7815 V S7795	E v L	Up	1.98233	0.000421294	36.9875	5.39	36.305	2.2576e-162	U (protien might have numerous localisation sites)		Dioxygenase
Putative oxidoreductase	BCAL0150	L0150	198034592	B4EE75	S7437 v B5734	S v LB	Up	1.50139	0.00195404	46.4	5.39	36.305	4.2515e-140	U		Dioxygenase
Putative oxidoreductase	BCAL0150	L0150	198034592	B4EE75	B737 v S7437	EB v S	Down	1.61883	0.000372097	51.4	5.39	36.305	1.9267e-115	U		Dioxygenase
Extracellular ligand binding protein	BCAL0151	L0151	198034593	B4EE76	S7437 v B5734	S v LB	Down	2.53204	0.0153288	50.8	7.82	39.799	4.0729e-224	U		Amino acid transport
Extracellular ligand binding protein	BCAL0151	L0151	198034593	B4EE76	B737 v B5734	EB v LB	Down	2.55102	0.015436	64.3	7.82	39.799	3.8969e-157	U		Amino acid transport
Putative oxidoreductase	BCAL0194	L0194	198034637	B4EEC0	S7437 v B5734	S v LB	Down	1.61776	3.41545e-06	57.4	5.8	30.188	2.9887e-187	C	9.26	Lipid metabolism
NADP-dependent malic enzyme	BCAL0205	L0205	198034648	B4E590	S7815 V S7795	E v L	Down	1.5089	0.000736532	59.325	5.65	80.967	0	C	9.97	Energy metabolism/ fermentation
4-hydroxyphenylpyruvic acid dioxygenase	hppD	L0207	198034651	B4E593	S7815 V S7795	E v L	Down	4.08178	0.000148616	66.2125	5.61	41.127	0	C	9.97	Amino acid transport and metabolism/ tyrosine catabolic process
4-hydroxyphenylpyruvic acid dioxygenase	hppD	L0207	198034651	B4E593	S7815 V S7783	E v M	Down	1.92883	0.000514204	66.1125	5.61	41.127	0	C	9.97	Amino acid transport and metabolism/ tyrosine catabolic process
4-hydroxyphenylpyruvic acid dioxygenase	hppD	L0207	198034651	B4E593	B737 v B5734	EB v LB	Down	3.65862	4.74177e-06	55.6	5.61	41.127	0	C	9.97	Amino acid transport and metabolism/ tyrosine catabolic process
4-hydroxyphenylpyruvic acid dioxygenase	hppD	L0207	198034651	B4E593	B737 v S7437	EB v S	Down	2.50082	3.56764e-05	70.7	5.61	41.127	0	C	9.97	Amino acid transport and metabolism/ tyrosine catabolic process
4-hydroxyphenylpyruvic acid dioxygenase	hppD	L0207	198034651	B4E593	S7783 V S7795	M v L	Down	2.06151	0.00368987	66.55	5.61	41.127	0	C	9.97	Amino acid transport and metabolism/ tyrosine catabolic process
Uncharacterized protein	BCAL0211	L0211	198034655	B4E597	S7815 V S7795	E v L	Up	1.56895	0.00311802	60.1125	6.18	29.729	4.1707e-145	U		Unknown
Phenylacetic acid degradation protein PaaD	paaD	L0213	198034657	B4E599	B737 v B5734	EB v LB	Up	3.49914	0.00179918	64	5.43	20.008	1.6231e-45	C	8.96	Energy metabolism/ Phenylacetate catabolism
Phenylacetic acid degradation protein PaaD	paaD	L0213	198034657	B4E599	B737 v S7437	EB v S	Up	19.03	4.54307e-06	53.3	5.43	20.008	3.5106e-97	C	8.96	Energy metabolism/ Phenylacetate catabolism
Phenylacetic acid degradation protein PaaD	paaD	L0213	198034657	B4E599	S7437 v B5734	S v LB	Down	4.74267	1.06948e-06	49.5	5.43	20.008	9.9623e-97	C	8.96	Energy metabolism/ Phenylacetate catabolism
Transcription termination/antitermination protein NusG	nusG	L0221	198034665	B4E5A7	B737 v B5734	EB v LB	Down	1.52732	0.00148128	33.1	6.87	20.923	8.9175e-169	C	9.97	Transcription
Transcription termination/antitermination protein NusG	nusG	L0221	198034665	B4E5A7	S7437 v B5734	S v LB	Down	1.56233	0.002516	70.8	6.87	20.923	1.1251e-140	C	9.97	Transcription
Elongation factor G	fusA	L0231	198034675	B4E5B7	S7815 V S7795	E v L	Up	1.52541	0.0004395	72.6375	5.35	77.535	0	C	9.97	Protein synthesis/ translational elongation
Delta-aminolevulinic acid dehydratase	hemB	L0264	198034708	B4E5Y8	S7437 v B5734	S v LB	Up	1.52816	0.00433628	58.7	5.23	37.102	3.8461e-282	C	9.97	Coenzyme metabolism/ Porphyrin and chlorophyll metabolism
Putative cytochrome c biogenesis protein	BCAL0267	L0267	198034711	B4E5Z1	B737 v S7437	EB v S	Up	1.55533	0.0387043	7.3	9.29	80.129	2.3039e-15	CM	10	Posttranslational modification, protein turnover, chaperones
Sulfoxide reductase catalytic subunit YedY	yedY	L0269	198034713	B4E5Z3	B737 v B5734	EB v LB	Down	2.84273	0.000539953	33.4	9.63	36.953	3.2247e-239	U		Unknown/ putative oxidoreductase
Sulfoxide reductase catalytic subunit YedY	yedY	L0269	198034713	B4E5Z3	B737 v S7437	EB v S	Down	1.63388	0.0111931	47.4	9.63	36.953	1.8548e-202	U		Unknown/ putative oxidoreductase
Sulfoxide reductase catalytic subunit YedY	yedY	L0269	198034713	B4E5Z3	S7437 v B5734	S v LB	Down	1.52045	0.0120642	47.4	9.63	36.953	1.906e-164	U		Unknown/ putative oxidoreductase
Glycerophosphoryl diester phosphodiesterase	ugpQ	L0286	198034729	B4E609	B737 v S7437	EB v S	Down	1.55982	0.00348428	59.4	5.25	27.728	4.5133e-52	C	9.97	Energy production and conversion/ Glycerophospholipid metabolism
Glutamate synthase large subunit	glt1	L0289	198034732	B4E612	S7815 V S7795	E v L	Up	1.64524	3.31342e-05	35.825	6.37	174.93	0	U (cyto/cyto membrane)	7.33/2.64	Amino acid transport and metabolism
Glutamate synthase large subunit	glt1	L0289	198034732	B4E612	B737 v B5734	EB v LB	Up	1.57374	0.00038123	55	6.37	174.93	0	U		Amino acid transport and metabolism
Glutamate synthase large subunit	glt1	L0289	198034732	B4E612	B737 v S7437	EB v S	Up	1.79829	2.32216e-06	39.8	6.37	174.93	0	U		Amino acid transport and metabolism
ABC transporter ATP-binding membrane protein	BCAL0296	L0296	198034739	B4E619	B737 v S7437	EB v S	Up	1.78184	0.012155	10.4	8.55	65.922	5.9098e-22	CM	10	Transport and binding protein/ carbohydrates, organic alcohols and acids
Putative thiamine biosynthesis oxidoreductase ThiO	thiO	L0297	198034740	B4E620	S7437 v B5734	S v LB	Down	2.01684	0.0328455	12.2	6.31	40.314	2.5149e-13	U		Amino acid transport and metabolism/ Biosynthesis of cofactors, prosthetic groups, and carriers
Thiazole synthase	thiG	L0299	198034742	B4E622	B737 v B5734	EB v LB	Down	1.86781	0.00983334	35.4	5.2	28.688	1.9963e-23	C	9.97	Nucleotide transport and metabolism
Putative membrane protein	BCAL0303	L0303	198034746	B4E626	B737 v S7437	EB v S	Up	1.82488	0.0284824	18.3	8.8	19.11	1.2076e-09	CM	9.82	ABC-type transport system involved in resistance to organic solvents, periplasmic component/ virulence factor Mce protein/ pathogenesis
Putative exported protein	BCAL0305	L0305	198034748	B4E628	B737 v S7437	EB v S	Down	1.90171	0.0489036	54.5	9.3	23.703	0	U		ABC-type transport system involved in resistance to organic solvents, auxiliary component
BolA-like protein	BCAL0309	L0309	198034752	B4E632	S7437 v B5734	S v LB	Down	1.64547	0.0108772	25.3	6.39	8.777	1.6245e-09	U		Transcription/ Transcriptional regulator
Uncharacterized protein	BCAL0322	L0322	198034765	B4E645	B737 v S7437	EB v S	Down	1.66258	0.00383561	73.6	6.12	13.063	1.5211e-95	C	9.26	Nucleotide transport and metabolism / Carbohydrate transport and metabolism / General function prediction only
Ubiquinol-cytochrome c reductase iron-sulfur subunit	petA	L0328	198034771	B4E651	B737 v S7437	EB v S	Up	1.92583	0.00947246	51.5	8.79	22.053	6.3033e-53	CM	9.97	Energy production and conversion
Putative type VI secretion system protein TssD	bcsL	L0343	198034786	B4E6R5	B737 v S7437	EB v S	Up	1.70554	0.0139352	91	6.7	18.422	1.0437e-298	E	9.71	type VI secretion system effector, Hcp1 family / intracellular trafficking, secretion, and vesicular transport/ pathogenesis
Putative type VI secretion system protein TssD	bcsL	L0343	198034786	B4E6R5	S7437 v B5734	S v LB	Down	1.97069	0.0336387	91	6.7	18.422	0	E	9.71	type VI secretion system effector, Hcp1 family / intracellular trafficking, secretion, and vesicular transport/ pathogenesis
Putative type VI secretion system protein TssF	BCAL0345	L0345	198034788	B4E6R7	S7815 V S7795	E v L	Down	1.542	0.024239	11.45	6.51	68.84	2.8268e-25	C	8.96	Pathogenesis/ Intracellular trafficking, secretion, and vesicular transport, Type VI protein secretion system component VasA
Putative type VI secretion system protein TssG	BCAL0346	L0346	198034789	B4E6R8	S7815 V S7795	E v L	Down	1.74884	0.0494575	21.7375	5.7	40.293	7.2153e-111	U		Pathogenesis/ Intracellular trafficking, secretion, and vesicular transport/ Predicted component of the type VI protein secretion system
Uncharacterized protein	BCAL0360	L0360	198034802	B4E6T2	S7815 V S7795	E v L	Up	2.60052	0.00621165	35.3625	6.84	12.125	3.9113e-110	U		Unknown function
Uncharacterized protein	BCAL0360	L0360	198034802	B4E6T2	B737 v B5734	EB v LB	Up	2.55868	0.00616531	30.7	6.84	12.125	6.8816e-117	U		Unknown function
Uncharacterized protein	BCAL0360	L0360	198034802	B4E6T2	B737 v S7437	EB v S	Up	4.2415	0.000517569	38.2	6.84	12.125	2.5372e-100	U		Unknown function
Putative chaperone protein	BCAL0367	L0367	198034809	B4E6T9	B737 v B5734	EB v LB	Down	1.54253	0.0168278	58.3	4.99	45.052	4.1421e-87	C	9.26	Protein folding and stabilization
Cold shock-like protein CspD	cspD	L0368	198034810	B4E6U0	S7815 V S7795	E v L	Down	3.45767	0.00192418	50.225	5.7	7.3582	1.905e-73	C	9.26	Adaptations to atypical conditions/ response to cold
Cold shock-like protein CspD	cspD	L0368	198034810	B4E6U0	S7815 V S7783	E v M	Down	2.48092	0.000814511	47.8	5.7	7.3582	1.6054e-67	C	9.26	Adaptations to atypical conditions/ response to cold
Putative hydrolase	BCAL0378	L0378	198034821	B4E6V1	S7815 V S7795	E v L	Up	1.60592	0.000192006	15.85	5.94	19.841	2.017e-23	U		Secondary metabolites biosynthesis, transport, and catabolism/ Biosynthesis of siderophore group nonribosomal peptides
Putative hydrolase	BCAL0378	L0378	198034821	B4E6V1	B737 v S7437	EB v S	Up	1.80094	0.00966996	18.6	5.94	19.841	8.4993e-20	U		Secondary metabolites biosynthesis, transport, and catabolism/ Biosynthesis of siderophore group nonribosomal peptides
Putative monooxygenase	BCAL0388	L0388	198034831	B4E6W1	S7815 V S7795	E v L	Up	2.06422	0.0362243	31.1625	6.39	41.974	3.8177e-84	C	9.26	Biosynthesis of cofactors, prosthetic groups, and carriers
Putative monooxygenase	BCAL0388	L0388	198034831	B4E6W1	S7437 v B5734	S v LB	Down	1.58975	0.0474271	46.2	6.39	41.974	2.68e-81	C	9.26	Biosynthesis of cofactors, prosthetic groups, and carriers
Putative monooxygenase	BCAL0388	L0388	198034831	B4E6W1	B737 v B5734	EB v LB	Up	2.79854	0.00225119	16.6	6.39	41.974	2.9826e-77	C	9.26	Biosynthesis of cofactors, prosthetic groups, and carriers
Putative monooxygenase	BCAL0388	L0388	198034831	B4E6W1	B737 v S7437	EB v S	Up	3.60094	5.86868e-06	46.2	6.39	41.974	1.3575e-77	C	9.26	Biosynthesis of cofactors, prosthetic groups, and carriers
FMN-dependent NADH-azoreductase	acpD	L0391	198034834	B4E6W4	S7437 v B5734	S v LB	Up	1.50733	0.0151046	57.1	6.06	20.937	9.3778e-34	C	9.26	Lipid metabolism/ acyl carrier protein phosphodiesterase
Uracil-DNA glycosylase	ung	L0394	198034837	B4E6W7	B737 v B5734	EB v LB	Up	1.6304	0.00049306	47.9	6.66	30.884	2.2822e-47	U		DNA replication, recombination, and repair/ Base excision repair
Putative adenylate cyclase	BCAL0395	L0395	198034838	B4E7A6	S7815 V S7795	E v L	Down	2.0025	0.00155117	33.25	4.92	22.424	1.166e-45	C	8.96	Uncharacterised conserved protein
Putative adenylate cyclase	BCAL0395	L0395	198034838	B4E7A6	B737 v B5734	EB v LB	Up	1.85742	0.0448393	30.6	4.92	22.424	6.7658e-62	C	8.96	Uncharacterised conserved protein
Putative adenylate cyclase	BCAL0395	L0395	198034838	B4E7A6	S7783 V S7795	M v L	Down	1.62214	0.0047333	35	4.92	22.424	9.075e-36	C	8.96	Uncharacterised conserved protein
Indole-3-glycerol phosphate synthase	trpC	L0396	198034839	B4E7A7	B737 v B5734	EB v LB	Up	1.81259	0.00210394	69.3	5.21	28.537	3.6148e-241	C	9.97	Amino acid transport and metabolism
Indole-3-glycerol phosphate synthase	trpC	L0396	198034839	B4E7A7	S7437 v B5734	S v LB	Up	1.6797	0.00495123	59	5.21	28.537	2.5818e-184	C	9.97	Amino acid transport and metabolism
Anthranilate synthase component II	trpG	L0398	198034841	B4E7A9	B737 v B5734	EB v LB	Up	1.90947	0.00132268	56.5	5.55	21.996	4.4711e-92	C	9.97	Amino acid transport and metabolism / Coenzyme metabolism
Anthranilate synthase component II	trpG	L0398	198034841	B4E7A9	S7437 v B5734	S v LB	Up	1.81014	2.31501e-05	61.8	5.55	21.996	7.2689e-82	C	9.97	Amino acid transport and metabolism / Coenzyme metabolism
Anthranilate synthase component I	trpE	L0399	198034842	B4E7B0	S7815 V S7795	E v L	Down	1.56136	0.000588561	52.1875	5.47	55.18	0	C	9.97	Amino acid biosynthesis/ aromatic amino acids
Anthranilate synthase component I	trpE	L0399	198034842	B4E7B0	B737 v B5734	EB v LB	Up	2.04869	0.000459553	24.4	5.47	55.18	0	C	9.97	Amino acid biosynthesis/ aromatic amino acids
Anthranilate synthase component I	trpE	L0399	198034842	B4E7B0	S7437 v B5734	S v LB	Up	2.05865	0.00128854	60.8	5.47	55.18	0	C	9.97	Amino acid biosynthesis/ aromatic amino acids
Phenylacetate-coenzyme A ligase	paaK	L0404	198034847	B4E7B5	S7815 V S7795	E v L	Down	1.63955	0.0023861	49.5	5.63	47.695	0	C	8.96	Energy metabolism / Co-enzyme metabolism
Phenylacetate-coenzyme A ligase	paaK	L0404	198034847	B4E7B5	B737 v B5734	EB v LB	Down	1.76831	0.000921349	42	5.63	47.695	1.5367e-263	C	8.96	Energy metabolism / Co-enzyme metabolism
Phenylacetate-coenzyme A ligase	paaK	L0404	198034847	B4E7B5	S7437 v B5734	S v LB	Down	1.96115	0.000124581	56.7	5.63	47.695	0	C	8.96	Energy metabolism / Co-enzyme metabolism
Putative phenylacetic acid degradation oxidoreductase	paaZ	L0408	198034851	B4E7B9	B737 v B5734	EB v LB	Down	1.56214	0.000251886	33	5.65	60.503	0	C	9.97	Energy production and conversion
Putative phenylacetic acid degradation enoyl-CoA hydratase PaaF	paaF	L0409	198034852	B4E7C0	B737 v S7437	EB v S	Down	1.57456	2.76656e-06	55.4	5.56	27.995	4.5352e-133	C	9.97	Lipid metabolism
Uncharacterized protein	BCAL0427	L0427	198034867	B4E7D6	S7437 v B5734	S v LB	Down	1.57625	0.0337158	43.7	6.71	18.13	1.7551e-46	C	8.96	Uncharacterised conserved protein
Uncharacterized protein	BCAL0427	L0427	198034867	B4E7D6	B737 v S7437	EB v S	Up	1.54515	0.0386983	43.7	6.71	18.13	1.0103e-45	C	8.96	Uncharacterised conserved protein
Spermidine N(1)-acetyltransferase	speG	L0433	198034872	B4E7E1	B737 v B5734	EB v LB	Down	1.58813	0.0100985	66.5	5.51	22.066	6.5447e-41	C	9.97	Translation, ribosomal structure and biogenesis/ amino acid metabolism
Spermidine N(1)-acetyltransferase	speG	L0433	198034872	B4E7E1	S7437 v B5734	S v LB	Down	1.60937	0.00109651	40.1	5.51	22.066	1.1217e-76	C	9.97	Translation, ribosomal structure and biogenesis/ amino acid metabolism
O-6-methylguanine-DNA methyltransferase	BCAL0437	L0437	198034876	B4E7E5	S7437 v B5734	S v LB	Up	9.3069	0.000106546	64.5	8.95	39.214	2.0814e-171	C	9.26	DNA replication, recombination, and repair
Putative hydrolase	BCAL0455	L0455	198034894	B4E7G3	S7815 V S7795	E v L	Down	2.74461	0.0193907	34.9625	6.25	30.024	2.293e-53	CM	9.82	Energy metabolism/ photosynthesis
Putative hydrolase	BCAL0455	L0455	198034894	B4E7G3	S7437 v B5734	S v LB	Down	21.9067	8.81381e-07	77.1	6.25	30.024	0	CM	9.82	Energy metabolism/ photosynthesis
Putative hydrolase	BCAL0455	L0455	198034894	B4E7G3	B737 v B5734	EB v LB	Down	4.02761	0.000281112	38.3	6.25	30.024	2.7441e-145	CM	9.82	Energy metabolism/ photosynthesis
Putative hydrolase	BCAL0455	L0455	198034894	B4E7G3	B737 v S7437	EB v S	Up	4.01111	5.13811e-07	77.1	6.25	30.024	0	CM	9.82	Energy metabolism/ photosynthesis
D-isomer specific 2-hydroxyacid dehydrogenase	BCAL0460	L0460	198034899	B4E7V2	S7815 V S7795	E v L	Down	4.38689	1.95097e-06	29.0625	6.41	37.203	1.2235e-152	C	9.97	L-Serine biosynthesis
D-isomer specific 2-hydroxyacid dehydrogenase	BCAL0460	L0460	198034899	B4E7V2	S7783 V S7795	M v L	Down	3.20939	3.54201e-05	21.5875	6.41	37.203	8.6569e-125	C	9.97	L-Serine biosynthesis
D-isomer specific 2-hydroxyacid dehydrogenase	BCAL0460	L0460	198034899	B4E7V2	S7437 v B5734	S v LB	Down	5.29599	6.09086e-06	65	6.41	37.203	2.7358e-169	C	9.97	L-Serine biosynthesis
D-isomer specific 2-hydroxyacid dehydrogenase	BCAL0460	L0460	198034899	B4E7V2	B737 v B5734	EB v LB	Down	5.94963	3.48133e-06	25.1	6.41	37.203	1.229e-185	C	9.97	L-Serine biosynthesis
LysR family regulatory protein	BCAL0461	L0461	198034900	B4E7V3	S7815 V S7795	E v L	Down	1.79378	0.0133433	57.9375	6.27	38.564	0	C	9.97	Transciptional regulator
LysR family regulatory protein	BCAL0461	L0461	198034900	B4E7V3	B737 v B5734	EB v LB	Up	1.73084	0.0236189	69.3	6.27	38.564	0	C	9.97	Transciptional regulator
LysR family regulatory protein	BCAL0461	L0461	198034900	B4E7V3	B737 v S7437	EB v S	Up	1.76835	0.00247947	70.2	6.27	38.564	5.5823e-219	C	9.97	Transciptional regulator
Putative thioredoxin	BCAL0463	L0463	198034902	B4E7V5	S7815 V S7783	E v M	Up	1.9602	0.00119305	35.8125	4.37	13.826	1.3482e-28	C	8.96	Energy metabolism
Putative thioredoxin	BCAL0463	L0463	198034902	B4E7V5	B737 v B5734	EB v LB	Up	3.30265	0.000383608	28.6	4.37	13.826	3.7329e-72	C	8.96	Energy metabolism
Putative thioredoxin	BCAL0463	L0463	198034902	B4E7V5	B737 v S7437	EB v S	Up	2.35692	0.0127081	25.4	4.37	13.826	5.1856e-34	C	8.96	Energy metabolism
Putative polyphosphate kinase	BCAL0486	L0486	198034925	B4E7X8	S7815 V S7783	E v M	Down	1.85244	7.66605e-05	38.45	7.81	31.919	5.9081e-52	C	9.97	Central intermediary metabolism
Putative polyphosphate kinase	BCAL0486	L0486	198034925	B4E7X8	S7437 v B5734	S v LB	Down	2.30697	2.68058e-06	36.2	7.81	31.919	1.9498e-44	C	9.97	Central intermediary metabolism
Putative polyphosphate kinase	BCAL0486	L0486	198034925	B4E7X8	B737 v B5734	EB v LB	Down	2.79103	0.000213097	25.3	7.81	31.919	1.1195e-99	C	9.97	Central intermediary metabolism
Putative alcohol dehydrogenase	BCAL0488	L0488	198034927	B4E7Y0	S7437 v B5734	S v LB	Up	2.77137	1.05977e-05	63.1	5.83	38.255	1.0197e-196	C	9.97	Zn dependent alcohol degydrogenase, Energy metabolism
Putative alcohol dehydrogenase	BCAL0488	L0488	198034927	B4E7Y0	B737 v B5734	EB v LB	Up	3.70924	0.0115455	77.3	5.83	38.255	3.3871e-235	C	9.97	Zn dependent alcohol degydrogenase, Energy metabolism
Peptidase, family M48	BCAL0490	L0490	198034929	B4E7Y2	B737 v S7437	EB v S	Up	1.52663	0.0104054	12.4	10.03	36.854	1.4867e-07	U		Putative Zn dependent protease
TetR family regulatory protein	BCAL0494	L0494	198034933	B4E7Y6	S7815 V S7783	E v M	Down	1.77013	0.006263	20.4875	9.04	24.313	1.3736e-65	C	9.26	Transcriptional regulator
Putative cobalamin synthesis protein	BCAL0503	L0503	198034941	B4E7Z4	B737 v B5734	EB v LB	Up	52.6104	2.60239e-07	62.8	5.51	40.361	1.2177e-271	C	9.97	Biosynthesis of cofactors, prosthetic groups, and carriers/ Heme, porphyrin, and cobalamin
Putative cobalamin synthesis protein	BCAL0503	L0503	198034941	B4E7Z4	B737 v S7437	EB v S	Up	28.14	4.4369e-07	30.9	5.51	40.361	6.6702e-187	C	9.97	Biosynthesis of cofactors, prosthetic groups, and carriers/ Heme, porphyrin, and cobalamin
Aldo/keto reductase family protein	BCAL0513	L0513	198034951	B4E804	S7815 V S7795	E v L	Up	1.61765	0.00231484	51.525	5.86	38.077	5.7477e-259	C	9.26	Energy production & conversion
Aldo/keto reductase family protein	BCAL0513	L0513	198034951	B4E804	S7437 v B5734	S v LB	Up	2.27584	5.40562e-06	60.8	5.86	38.077	8.125e-172	C	9.26	Energy production & conversion
Aldo/keto reductase family protein	BCAL0513	L0513	198034951	B4E804	B737 v S7437	EB v S	Down	2.16944	1.34848e-05	52.2	5.86	38.077	1.7459e-206	C	9.26	Energy production & conversion
Uncharacterized protein	BCAL0532	L0532	198034970	B4E8H5	S7815 V S7783	E v M	Down	2.31505	0.0047282	13.5875	5.3	36.387	2.8323e-22	C	9.97	Posttranslational modification, protein turnover, chaperones
Uncharacterized protein	BCAL0532	L0532	198034970	B4E8H5	B737 v S7437	EB v S	Up	1.53688	0.000201033	23.5	5.3	36.387	4.8322e-29	C	9.97	Posttranslational modification, protein turnover, chaperones
Ferredoxin--NADP reductase	fpr	L0536	198034974	B4E8H9	B737 v B5734	EB v LB	Down	1.91375	9.29563e-05	19.9	5.75	28.599	7.264e-170	C	9.97	Energy metabolism/ phenylacetate catabolic process
Ferredoxin--NADP reductase	fpr	L0536	198034974	B4E8H9	B737 v S7437	EB v S	Down	1.64424	0.0014589	80.1	5.75	28.599	1.1826e-118	C	9.97	Energy metabolism/ phenylacetate catabolic process
Putative FAD dependent oxidoreductase	BCAL0541	L0541	198034979	B4E8I4	B737 v S7437	EB v S	Down	1.7506	2.18821e-05	52.3	6.21	39.028	1.0824e-67	C	8.96	Biosynthesis of cofactors, prosthetic groups, and carriers
High-potential iron-sulfur protein	BCAL0542	L0542	198034980	B4E8I5	S7815 V S7795	E v L	Up	2.80111	0.0389962	29.1	8.95	10.617	3.1103e-29	U		Unknown
High-potential iron-sulfur protein	BCAL0542	L0542	198034980	B4E8I5	S7437 v B5734	S v LB	Up	2.06394	0.043698	36.9	8.95	10.617	6.7005e-22	U		Unknown
Putative glutathione S-transferase	BCAL0557	L0557	198034995	B4E8K0	S7783 V S7795	M v L	Up	2.46075	0.00119171	36.525	5.11	23.735	6.6161e-109	U		Posttranslational modification, protein turnover, chaperones
Gamma-glutamyl-gamma-aminobutyraldehyde dehydrogenase	puuC	L0603	198035040	B4E926	S7815 V S7783	E v M	Up	1.75765	0.00596389	50.4	5.52	52.823	9.5332e-269	C	9.97	Energy metabolism/ amino acid metabolism/ Adaptations to atypical conditions
Gamma-glutamyl-gamma-aminobutyraldehyde dehydrogenase	puuC	L0603	198035040	B4E926	B737 v B5734	EB v LB	Down	1.73117	7.63305e-06	73	5.52	52.823	7.9142e-133	C	9.97	Energy metabolism/ amino acid metabolism/ Adaptations to atypical conditions
Gamma-glutamyl-gamma-aminobutyraldehyde dehydrogenase	puuC	L0603	198035040	B4E926	S7437 v B5734	S v LB	Down	2.26954	0.000151866	54.4	5.52	52.823	2.2075e-155	C	9.97	Energy metabolism/ amino acid metabolism/ Adaptations to atypical conditions
Uncharacterized protein	BCAL0616	L0616	198035052	B4E938	S7815 V S7795	E v L	Down	1.99695	0.0156181	15.5375	4.96	42.251	6.7514e-21	U		Protein synthesis/ tRNA and rRNA base modification
Putative 2-nitropropane dioxygenase	BCAL0626	L0626	198035063	B4E949	S7437 v B5734	S v LB	Down	1.87748	0.0137732	48.9	5.93	34.114	6.2755e-255	C	9.97	Dioxygenases related to 2-nitropropane dioxygenase
Putative 2-nitropropane dioxygenase	BCAL0626	L0626	198035063	B4E949	B737 v S7437	EB v S	Up	3.48293	8.08854e-05	48.9	5.93	34.114	1.8147e-234	C	9.97	Dioxygenases related to 2-nitropropane dioxygenase
Putative hydrolase	BCAL0627	L0627	198035064	B4E950	S7815 V S7795	E v L	Down	1.96251	0.00308368	13.4375	5.87	32.971	1.2616e-17	E	9.45	Energy metabolism
Putative hydrolase	BCAL0627	L0627	198035064	B4E950	S7815 V S7783	E v M	Down	1.59162	0.00641563	15.75	5.87	32.971	1.4733e-17	E	9.45	Energy metabolism
Putative hydrolase	BCAL0627	L0627	198035064	B4E950	B737 v B5734	EB v LB	Down	1.87534	0.00267605	40.5	5.87	32.971	2.3326e-20	E	9.45	Energy metabolism
Putative dehydrogenase	BCAL0632	L0632	198035070	B4E956	S7815 V S7795	E v L	Down	5.59873	0.00108893	11.125	6.15	34.065	6.9002e-14	C	9.97	Amino acid biosynthesis
Putative pyruvate-flavodoxin oxidoreductase	BCAL0650	L0650	198035085	B4E972	B737 v S7437	EB v S	Up	2.10921	0.0252636	13.1	6.7	128.39	1.9655e-76	U		Energy production & conversion
CutC family protein	BCAL0655	L0655	198035090	B4E977	B737 v B5734	EB v LB	Up	3.73039	0.000113828	31.3	6.29	24.601	1.887e-57	C	8.96	Inorganic ion transport & metabolism
CutC family protein	BCAL0655	L0655	198035090	B4E977	B737 v S7437	EB v S	Up	5.18448	1.8386e-05	48.1	6.29	24.601	3.5884e-93	C	8.96	Inorganic ion transport & metabolism
Putative adenosylmethionine-8-amino-7-oxononanoate aminotransferase	bioA	L0667	198035102	B4E9L7	S7815 V S7795	E v L	Down	1.91507	0.00413551	13.9875	6.08	49.026	5.7511e-23	C	9.97	Biosynthesis of cofactors, prosthetic groups, and carriers/ biotin biosynthetic process
Putative adenosylmethionine-8-amino-7-oxononanoate aminotransferase	bioA	L0667	198035102	B4E9L7	S7815 V S7783	E v M	Down	2.1631	0.00220207	17.4875	6.08	49.026	1.3271e-22	C	9.97	Biosynthesis of cofactors, prosthetic groups, and carriers/ biotin biosynthetic process
Carbonic anhydrase	BCAL0671	L0671	198035106	B4E9M1	B737 v B5734	EB v LB	Up	52.4798	1.63569e-06	19.9	5.9	28.185	3.7269e-221	C	9.97	Inorganic ion transport & metabolism
Carbonic anhydrase	BCAL0671	L0671	198035106	B4E9M1	B737 v S7437	EB v S	Up	58.7364	2.01614e-05	74.5	5.9	28.185	3.5488e-216	C	9.97	Inorganic ion transport & metabolism
Metallo-beta-lactamase superfamily protein	BCAL0673	L0673	198035108	B4E9M3	S7815 V S7795	E v L	Down	2.0511	0.00629132	21.9125	5.62	39.907	1.6329e-106	C	8.96	Detoxification
Metallo-beta-lactamase superfamily protein	BCAL0673	L0673	198035108	B4E9M3	B737 v B5734	EB v LB	Down	1.74884	0.00391344	77.6	5.62	39.907	5.561e-40	C	8.96	Detoxification
Extracellular solute-binding protein	BCAL0675	L0675	198035110	B4E9M5	S7815 V S7795	E v L	Up	12.3634	0.000130906	25.45	8.55	57.404	1.3008e-202	P	10	ABC binding cassette transporter/ Aminoacid transport
Extracellular solute-binding protein	BCAL0675	L0675	198035110	B4E9M5	S7815 V S7783	E v M	Up	4.07578	0.000857001	22.65	8.55	57.404	7.4806e-47	P	10	ABC binding cassette transporter/ Aminoacid transport
Extracellular solute-binding protein	BCAL0675	L0675	198035110	B4E9M5	S7783 V S7795	M v L	Up	2.37743	0.00376152	32.975	8.55	57.404	4.3788e-274	P	10	ABC binding cassette transporter/ Aminoacid transport
Extracellular solute-binding protein	BCAL0675	L0675	198035110	B4E9M5	S7437 v B5734	S v LB	Up	11.4788	3.14347e-06	35.4	8.55	57.404	1.491e-92	P	10	ABC binding cassette transporter/ Aminoacid transport
Extracellular solute-binding protein	BCAL0675	L0675	198035110	B4E9M5	B737 v B5734	EB v LB	Up	10.2422	2.21804e-05	61.8	8.55	57.404	1.232e-112	P	10	ABC binding cassette transporter/ Aminoacid transport
Putative membrane protein	BCAL0678	L0678	198035113	B4E9M8	S7437 v B5734	S v LB	Down	1.52066	0.0348857	9.8	9.69	28.583	5.5545e-51	E	9.64	Cell division protein
Uncharacterized protein	BCAL0680	L0680	198035115	B4E9N0	S7437 v B5734	S v LB	Up	1.7681	0.0332268	74.8	5.78	11.77	7.0522e-57	U		hypothetical protein
Uncharacterized protein	BCAL0680	L0680	198035115	B4E9N0	B737 v S7437	EB v S	Down	2.2877	0.00035332	83.2	5.78	11.77	6.5194e-46	U		hypothetical protein
Fumarylacetoacetate (FAA) hydrolase family protein	BCAL0686	L0686	198035121	B4E9N6	B737 v B5734	EB v LB	Down	1.6966	0.000766548	56.8	5.31	35.885	0	C	8.96	Secondary metabolites biosynthesis, transport, and catabolism
Enoyl-CoA hydratase/isomerase family protein	BCAL0687	L0687	198035122	B4E9N7	B737 v B5734	EB v LB	Down	1.54456	0.000510217	59.2	5.58	29.597	1.579e-229	C	9.26	Lipid metabolism
Uncharacterized protein	BCAL0688	L0688	198035123	B4E9N8	S7815 V S7795	E v L	Down	3.94056	0.0281684	27.425	5.46	25.117	4.1981e-118	P	9.83	Unknown- potential polymerase or involved in flagella synthesis
Uncharacterized protein	BCAL0688	L0688	198035123	B4E9N8	B737 v S7437	EB v S	Up	3.36265	0.00492046	45.7	5.46	25.117	1.5262e-45	P	9.83	Unknown- potentially polymerase or involved in flagella synthesis
Uncharacterized protein	BCAL0690	L0690	198035125	B4E9P0;B4EPZ0	S7437 v B5734	S v LB	Up	1.50306	2.66439e-06	65.1	5.74	34.334	0			Unknown
Uncharacterized protein	BCAL0690	L0690	198035125	B4E9P0;B4EPZ0	B737 v B5734	EB v LB	Up	4.36884	5.60305e-07	38.3	5.74	34.334	0			Unknown
Uncharacterized protein	BCAL0690	L0690	198035125	B4E9P0;B4EPZ0	B737 v S7437	EB v S	Up	2.59647	6.54686e-06	65.1	5.74	34.334	0			Unknown
Putative cytidylyltransferase	BCAL0691	L0691	198035126	B4E9P1	S7815 V S7795	E v L	Up	1.66301	0.0031444	39.675	6.29	17.462	6.3318e-75	C	9.26	Biosynthesis and degradation of surface polysaccharides and lipopolysaccharides
Putative cytidylyltransferase	BCAL0691	L0691	198035126	B4E9P1	B737 v B5734	EB v LB	Up	1.57096	0.000478043	47.4	6.29	17.462	1.5231e-40	C	9.26	Biosynthesis and degradation of surface polysaccharides and lipopolysaccharides
Putative ferredoxin	BCAL0702	L0702	198035151	B4E9Q2	B737 v S7437	EB v S	Up	2.05014	0.00574683	21	5.56	11.981	2.4915e-28	C	8.96	Energy metabolism
Putative D-amino acid aminotransferase	BCAL0705	L0705	198035140	B4E9Q5	S7815 V S7795	E v L	Down	1.75966	0.00887455	66.375	5.41	34.114	0	C	9.97	Amino acid transport and metabolism / Coenzyme metabolism
Putative trifunctional protein [includes: enoyl-CoA hydratase 3,2-trans-enoyl-CoA isomerase 3-hydroxyacyl-CoA dehydrogenase]	BCAL0716	L0716	198035151	B4E9R6	S7437 v B5734	S v LB	Up	1.54467	0.00246377	16	7.23	75.256	1.0203e-58			Fatty acid and phospholipid metabolism
C4-dicarboxylate transport transcriptional regulatory protein	dctD	L0724	198035159	B4EA50	B737 v S7437	EB v S	Up	1.63739	0.0128459	36.2	5.75	49.161	3.4573e-104	C	9.97	Signal transduction/ regulation of nitrogen utilization
Uncharacterized protein	BCAL0728	L0728	198035163	B4EA54	S7437 v B5734	S v LB	Up	1.51677	0.0384868	31.3	6.27	9.4557	5.6009e-17	U		Uncharacterised conserved protein/ membrane fusogenic activity (pfam)
Glutamate--cysteine ligase	gshA	L0731	198035166	B4EA57	S7815 V S7795	E v L	Down	2.40711	0.0244682	40.4	5.73	47.364	1.9142e-148	C	8.96	Biosynthesis of cofactors, prosthetic groups, and carriers/ glutathione biosynthetic process
Glutathione synthetase	gshB	L0732	198035167	B4EA58	S7815 V S7795	E v L	Down	1.81353	0.000122997	55.5125	5.45	34.918	8.1003e-123	C	9.97	Biosynthesis of cofactors, prosthetic groups, and carriers/ glutathione biosynthetic process
Glutathione synthetase	gshB	L0732	198035167	B4EA58	B737 v B5734	EB v LB	Down	1.96564	0.000302934	55.4	5.45	34.918	5.0638e-109	C	9.97	Biosynthesis of cofactors, prosthetic groups, and carriers/ glutathione biosynthetic process
Glutathione synthetase	gshB	L0732	198035167	B4EA58	B737 v S7437	EB v S	Down	1.59488	0.000324809	56.6	5.45	34.918	7.3172e-91	C	9.97	Biosynthesis of cofactors, prosthetic groups, and carriers/ glutathione biosynthetic process
Sugar transport PTS system IIa component	BCAL0734	L0734	198035168	B4EA59	B737 v B5734	EB v LB	Up	2.33266	0.00280069	33.5	5.9	16.251	1.1106e-18	U		carbohydrate transport and metabolism/ Phosphotransferase system, mannose/fructose-specific component IIA
Phosphocarrier protein HPr	ptsH	L0735	198035169	B4EA60	B737 v S7437	EB v S	Down	1.98158	0.00293889	30.3	6.56	9.6341	7.8851e-22	C	9.26	Signal transduction
C-terminal processing protease-3	BCAL0738	L0738	198035172	B4EA63	B737 v S7437	EB v S	Down	1.50254	0.00025522	50.1	8.62	56.557	1.037e-227	C	9.97	Cell envelope biogenesis/ outer membrane
Malonyl-[acyl-carrier protein] methyltransferase	bioC	L0747	198035181	B4EA72	S7815 V S7795	E v L	Down	1.67958	0.00186588	18.375	9.32	35.467	2.1634e-71	C	8.96	Biosynthesis of cofactors, prosthetic groups, and carriers/ biotin biosynthetic process
Malonyl-[acyl-carrier protein] methyltransferase	bioC	L0747	198035181	B4EA72	S7815 V S7783	E v M	Down	1.5911	0.00620521	16.8625	9.32	35.467	4.6006e-87	C	8.96	Biosynthesis of cofactors, prosthetic groups, and carriers/ biotin biosynthetic process
Malonyl-[acyl-carrier protein] =-methyltransferase	bioC	L0747	198035181	B4EA72	B737 v B5734	EB v LB	Up	2.029	0.00181189	41.2	9.32	35.467	7.4719e-30	C	8.96	Biosynthesis of cofactors, prosthetic groups, and carriers/ biotin biosynthetic process
Malonyl-[acyl-carrier protein]	bioC	L0747	198035181	B4EA72	B737 v S7437	EB v S	Up	1.84553	0.000336119	24	9.32	35.467	1.6756e-36	C	8.96	Biosynthesis of cofactors, prosthetic groups, and carriers/ biotin biosynthetic process
Uncharacterized protein	BCAL0789	L0789	198035223	B4EAQ2	S7437 v B5734	S v LB	Up	1.87112	0.00612332	47.2	6.06	14.278	5.2203e-158	U		Unknown
Uncharacterized protein	BCAL0789	L0789	198035223	B4EAQ2	B737 v S7437	EB v S	Down	2.16014	0.00348784	47.2	6.06	14.278	2.0243e-158	U		Unknown
Putative maleylacetoacetate isomerase	BCAL0792	L0792	198035226	B4EAQ5	S7815 V S7795	E v L	Down	1.54178	0.0412615	30.3625	6.07	24.084	6.705e-70	C	8.96	Posttranslational modification, protein turnover, chaperones/ energy metabolism
Signal recognition particle receptor FtsY	ftsY	L0793	198035227	B4EAQ6	S7815 V S7795	E v L	Down	2.09972	0.035901	26.5375	5.03	40.953	1.1544e-169	CM	9.98 (this protein may have mltiple localisation sites)	Protein and peptide secretion and trafficking
4Fe-4S ferredoxin	BCAL0796	L0796	198035230	B4EAQ9	S7815 V S7795	E v L	Up	1.84612	0.0360438	36.375	4.26	9.6789	3.2467e-29	U		Energy production and conversion
4Fe-4S ferredoxin	BCAL0796	L0796	198035230	B4EAQ9	B737 v B5734	EB v LB	Up	2.07254	8.25538e-05	25.7	4.26	9.6789	2.8704e-33	U		Energy production & conversion
4Fe-4S ferredoxin	BCAL0796	L0796	198035230	B4EAQ9	B737 v S7437	EB v S	Up	2.14734	0.000241263	43.2	4.26	9.6789	2.134e-31	U		Energy production & conversion
50S ribosomal protein L25	rplY	L0799	198035233	B4EAR2	B737 v S7437	EB v S	Down	1.55744	0.00128642	73.7	6.11	22.063	0	C	9.97	Protein synthesis/ Ribosomal proteins: synthesis and modification
Putative membrane protein	BCAL0804	L0804	198035237	B4EAR6	S7815 V S7795	E v L	Down	1.60737	0.00210178	44.7375	5.37	66.761	0	U		Carbohydrate transport and metabolism
Putative membrane protein	BCAL0804	L0804	198035237	B4EAR6	S7815 V S7783	E v M	Down	1.68328	0.000676403	46.4	5.37	66.761	0	U		Carbohydrate transport and metabolism
Sigma-54 modulation protein	BCAL0812	L0812	198035243	B4EAS3	S7815 V S7795	E v L	Up	1.56526	0.00400249	73.9125	6.43	13.65	0	C	9.97	Protein synthesis/ translation factor
Sigma-54 modulation protein	BCAL0812	L0812	198035243	B4EAS3	S7437 v B5734	S v LB	Up	2.49251	0.00033332	73.9	6.43	13.65	0	C	9.97	Protein synthesis/ translation factor
Sigma-54 modulation protein	BCAL0812	L0812	198035243	B4EAS3	B737 v S7437	EB v S	Down	1.86003	4.03085e-05	71.4	6.43	13.65	0	C	9.97	Protein synthesis/ translation factor
ABC transporter ATP-binding protein	BCAL0814	L0814	198035245	B4EAS5	B737 v B5734	EB v LB	Up	1.87586	0.0310738	73.4	7.03	28.098	1.7169e-12	U		Transport and binding proteins/ subrole amino acids, amines and peptides
ABC transporter ATP-binding protein	BCAL0814	L0814	198035245	B4EAS5	B737 v S7437	EB v S	Up	2.07786	0.0159319	19.4	7.03	28.098	6.384e-10	U		Transport and binding proteins/ subrole amino acids, amines and peptides
UvrABC system protein A	uvrA	L0825	198035256	B4EAT6	B737 v B5734	EB v LB	Down	1.55779	0.00083839	61	6.22	106.48	0	C	9.97	DNA replication, recombination, and repair/ Base excision repair
Putative ParA family protein	BCAL0830	L0830	198035261	B4EAU1	B737 v B5734	EB v LB	Up	3.65926	0.00533836	62.6	5.5	30.287	5.5744e-22	CM	7.88	Cell division and chromosome partitioning/ subrole plasmid functions
Putative ParA family protein	BCAL0830	L0830	198035261	B4EAU1	B737 v S7437	EB v S	Up	2.64969	0.0122323	29.2	5.5	30.287	1.4656e-39	CM	7.88	Cell division and chromosome partitioning/ subrole plasmid functions
Putative storage protein	BCAL0831	L0831	198035262	B4EAU2	S7437 v B5734	S v LB	Down	3.42025	0.00101009	60.3	5.64	19.999	0	U		Unknown phasin protein
Putative storage protein	BCAL0831	L0831	198035262	B4EAU2	B737 v S7437	EB v S	Up	15.7641	0.000573612	54.1	5.64	19.999	0	U		Unknown phasin protein
Putative poly-beta-hydroxy-butyrate storage protein	phaA	L0832	198035263	B4EAU3	B737 v B5734	EB v LB	Up	2.62733	0.0140129	28.6	6.62	40.689	0	C	9.97	Lipid metabolism /fatty acid metabolism
Putative poly-beta-hydroxy-butyrate storage protein	phaA	L0832	198035263	B4EAU3	S7437 v B5734	S v LB	Up	1.65439	0.0215965	70.8	6.62	40.689	0	C	9.97	Lipid metabolism /fatty acid metabolism
Putative Acetoacetyl-CoA reductase	phbB	L0833	198035264	B4EAU4	B737 v B5734	EB v LB	Up	3.0369	0.00168273	52.4	7.72	26.383	9.345e-239	C	9.97	Secondary metabolite biosynthesis
Putative Acetoacetyl-CoA reductase	phbB	L0833	198035264	B4EAU4	B737 v S7437	EB v S	Up	8.78139	1.53688e-05	60.7	7.72	26.383	5.2326e-256	C	9.97	Secondary metabolite biosynthesis
Putative Acetoacetyl-CoA reductase	phbB	L0833	198035264	B4EAU4	S7437 v B5734	S v LB	Down	2.53819	5.52544e-05	64	7.72	26.383	0	C	9.97	Secondary metabolite biosynthesis
Putative beta-ketoacyl synthase	BCAL0838	L0838	198035269	B4EAU9	S7437 v B5734	S v LB	Down	1.56092	0.016526	39.8	6.26	42.29	1.7241e-46	CM	9.82	Lipid Metabolism / secondary metabolite biosynthesis
Putative beta-ketoacyl synthase	BCAL0838	L0838	198035269	B4EAU9	B737 v B5734	EB v LB	Down	1.56474	0.0146	52.9	6.26	42.29	1.6892e-43	CM	9.82	Lipid Metabolism / secondary metabolite biosynthesis
Putative membrane protein	BCAL0841	L0841	198035272	B4EAV2	S7437 v B5734	S v LB	Up	2.00569	0.00598831	26.6	7.2	23.22	1.0858e-07	U		hypothetical protein / lipoprotein
Putative membrane protein	BCAL0841	L0841	198035272	B4EAV2	B737 v S7437	EB v S	Down	2.35312	0.0153599	22.4	7.2	23.22	1.5975e-16	U		hypothetical protein / lipoprotein
Metallo peptidase, subfamily M48B	BCAL0849	L0849	198035280	B4EAW0	S7437 v B5734	S v LB	Down	2.27363	0.00375231	52.2	8.46	26.462	2.2152e-264	E	9.65	Posttranslational modification, protein turnover, chaperones
Metallo peptidase, subfamily M48B	BCAL0849	L0849	198035280	B4EAW0	B737 v B5734	EB v LB	Up	1.67606	0.0245802	62.3	8.46	26.462	4.5974e-201	E	9.65	Posttranslational modification, protein turnover, chaperones
Metallo peptidase, subfamily M48B	BCAL0849	L0849	198035280	B4EAW0	B737 v S7437	EB v S	Up	3.75451	0.000768225	52.2	8.46	26.462	1.1514e-266	E	9.65	Posttranslational modification, protein turnover, chaperones
Putative exported protein	BCAL0858	L0858	198035289	B4EBA9	S7437 v B5734	S v LB	Up	3.87743	0.00248477	32.6	6.3	14.951	1.5973e-31	P	9.84	Unknown
Putative exported protein	BCAL0858	L0858	198035289	B4EBA9	B737 v B5734	EB v LB	Up	2.8247	0.0210885	24.4	6.3	14.951	3.2984e-54	P	9.84	Unknown
Putative protease	BCAL0860	L0860	198035291	B4EBB1	B737 v B5734	EB v LB	Up	1.75312	0.000869995	24.9	8.41	29.575	1.4365e-53	U		Unknown
Cysteine peptidase, family C56	BCAL0863	L0863	198035294	B4EBB4	B737 v S7437	EB v S	Down	1.70043	0.0089047	60.1	5.3	20.625	2.7137e-207	C	9.97	Degradation of proteins, peptides, and glycopeptides
Uncharacterized protein	BCAL0864	L0864	198035295	B4EBB5	S7815 V S7795	E v L	Up	8.14097	7.32654e-08	63.75	5.33	47.227	0	C	8.96	Amino acid transport and metabolism
Uncharacterized protein	BCAL0864	L0864	198035295	B4EBB5	S7815 V S7783	E v M	Up	3.95671	1.17074e-06	60.1875	5.33	47.227	0	C	8.96	Amino acid transport and metabolism
Uncharacterized protein	BCAL0864	L0864	198035295	B4EBB5	S7783 V S7795	M v L	Up	1.95071	0.000206146	68.875	5.33	47.227	0	C	8.96	Amino acid transport and metabolism
Uncharacterized protein	BCAL0864	L0864	198035295	B4EBB5	S7437 v B5734	S v LB	Up	9.79062	1.66564e-07	76.4	5.33	47.227	0	C	8.96	Amino acid transport and metabolism
Uncharacterized protein	BCAL0864	L0864	198035295	B4EBB5	B737 v B5734	EB v LB	Up	7.23428	1.8495e-07	20	5.33	47.227	0	C	8.96	Amino acid transport and metabolism
D-aminoacylase	dan	L0866	198035297	B4EBB7	S7815 V S7795	E v L	Up	2.76485	0.0103987	12.5125	5.48	52.576	7.9616e-96	C	9.97	Secondary metabolites biosynthesis, transport, and catabolism/ N-acyl-D-aspartate/D-glutamate deacylase
D-aminoacylase	dan	L0866	198035297	B4EBB7	B737 v B5734	EB v LB	Up	4.4093	0.00012794	14.1	5.48	52.576	6.8039e-92	C	9.97	Secondary metabolites biosynthesis, transport, and catabolism/ N-acyl-D-aspartate/D-glutamate deacylase
D-aminoacylase	dan	L0866	198035297	B4EBB7	S7437 v B5734	S v LB	Up	4.51054	5.11522e-05	34.5	5.48	52.576	3.0471e-68	C	9.97	Secondary metabolites biosynthesis, transport, and catabolism/ N-acyl-D-aspartate/D-glutamate deacylase
YjgF family protein	BCAL0867	L0867	198035298	B4EBB8	S7815 V S7795	E v L	Up	2.18434	0.0179658	35.4375	5.38	13.808	1.8633e-36	C	9.26	Translation, ribosomal structure and biogenesis
YjgF family protein	BCAL0867	L0867	198035298	B4EBB8	S7815 V S7783	E v M	Up	1.99177	0.000409643	36.025	5.38	13.808	9.4765e-42	C	9.26	Translation, ribosomal structure and biogenesis
YjgF family protein	BCAL0867	L0867	198035298	B4EBB8	S7437 v B5734	S v LB	Up	3.84185	3.69648e-05	50.8	5.38	13.808	3.146e-37	C	9.26	Translation, ribosomal structure and biogenesis
YjgF family protein	BCAL0867	L0867	198035298	B4EBB8	B737 v B5734	EB v LB	Up	2.64818	0.000971353	55.8	5.38	13.808	1.9927e-42	C	9.26	Translation, ribosomal structure and biogenesis
Putative oxidoreductase	BCAL0870	L0870	198035301	B4EBC1	B737 v S7437	EB v S	Up	3.69475	0.00734603	15.4	7.18	148.76	5.3353e-47	C	9.97	Energy metabolism
Uncharacterized protein	BCAL0871	L0871	198035302	B4EBC2	S7437 v B5734	S v LB	Up	1.55725	0.00284024	60.5	6.7	16.817	3.7278e-47	U		Nucleotide transport and metabolism / Carbohydrate transport and metabolism
Putative membrane protein	BCAL0874	L0874	198035305	B4EBC5	S7815 V S7795	E v L	Down	1.9935	0.00703408	35.2	6.82	35.949	0	CM	10	Unknown/ Tim44 is an essential component of the machinery that mediates the translocation of nuclear-encoded proteins across the mitochondrial inner membrane
Enoyl-CoA hydratase/isomerase family protein	BCAL0887	L0887	198035318	B4EBD8	S7815 V S7795	E v L	Down	1.94275	0.0133923	22.65	6.12	27.058	4.4631e-23	C	9.97	Lipid metabolism
Enoyl-CoA hydratase/isomerase family protein	BCAL0887	L0887	198035318	B4EBD8	S7815 V S7783	E v M	Down	1.81674	0.000780757	25.575	6.12	27.058	2.5613e-24	C	9.97	Lipid metabolism
Uncharacterized protein	BCAL0889	L0889	198035320	B4EBE0	S7815 V S7795	E v L	Up	2.06652	1.62012e-05	59.0625	4.98	18.443	4.0449e-189	U		Unknown/ conserved/ nitrate reductase associated protein
Uncharacterized protein	BCAL0889	L0889	198035320	B4EBE0	S7783 V S7795	M v L	Up	1.66221	0.000538604	60.075	4.98	18.443	2.1378e-207	U		Unknown/ conserved/ nitrate reductase associated protein
Uncharacterized protein	BCAL0889	L0889	198035320	B4EBE0	B737 v B5734	EB v LB	Up	1.64057	0.00184389	49.4	4.98	18.443	3.0193e-161	U		Unknown/ conserved/ nitrate reductase associated protein
Uncharacterized protein	BCAL0889	L0889	198035320	B4EBE0	B737 v S7437	EB v S	Up	1.97784	0.000687073	60	4.98	18.443	2.5013e-106	U		Unknown/ conserved/ nitrate reductase associated protein
Thioesterase superfamily protein	BCAL0890	L0890	198035321	B4EBE1	B737 v B5734	EB v LB	Down	1.87462	0.00815771	39.2	9.15	14.781	1.1676e-45	U		Lipid metabolism
Thioesterase superfamily protein	BCAL0890	L0890	198035321	B4EBE1	B737 v S7437	EB v S	Down	2.23287	0.000349089	44.9	9.15	14.781	1.5135e-27	U		Lipid metabolism
Lactoylglutathione lyase	gloA	L0899	198035330	B4EBF0	S7815 V S7795	E v L	Down	2.33658	0.0421307	19.7	5.54	14.274	2.7543e-14	U		Energy metabolism/ pyruvate metabolism
Putative cation transporter efflux protein	BCAL0907	L0907	198035338	B4EBF8	B737 v B5734	EB v LB	Down	1.54893	0.0019053	26.1	4.7	33.663	8.7524e-63	CM	7.88	Inorganic ion transport and metabolism/ Mg2, CO2 transporter CorC
Putative PhoH-family protein	BCAL0910	L0910	198035341	B4EBG1	S7815 V S7795	E v L	Down	1.52256	0.0424741	37.7375	6.03	38.725	7.9102e-114	C	9.97	Signal transduction mechanism
Putative PhoH-family protein	BCAL0910	L0910	198035341	B4EBG1	B737 v S7437	EB v S	Up	1.54157	0.00402084	50.6	6.03	38.725	8.7824e-104	C	9.97	Signal transduction mechanism
Glycerol kinase	glpK	L0925	198035356	B4EBV5	S7815 V S7795	E v L	Up	2.08768	0.00141854	36.35	5.49	55.033	2.2709e-101	C	9.26	Energy metabolism/ glycerol metabolic process
Putative glycerol-3-phosphate dehydrogenase	glpD	L0926	198035357	B4EBV6	B737 v S7437	EB v S	Up	2.1514	0.00949215	38.9	8.24	55.855	1.0784e-90	C	9.97	Energy metabolism/ Glycerophospholipid metabolism
Putative glycerol-3-phosphate dehydrogenase	glpD	L0926	198035357	B4EBV6	S7437 v B5734	S v LB	Down	2.55089	0.0186217	41	8.24	55.855	1.9364e-82	C	9.97	Energy metabolism/ Glycerophospholipid metabolism
Putative DeoR family glycerol-3-phosphate regulon repressor	glpR	L0929	198035360	B4EBV9	B737 v S7437	EB v S	Up	1.5828	0.00159847	43.2	6.25	28.843	7.1484e-103	C	9.97	Transcriptional regulators of sugar metabolism
Putative DeoR family glycerol-3-phosphate regulon repressor	glpR	L0929	198035360	B4EBV9	S7437 v B5734	S v LB	Down	1.85588	0.00196932	43.2	6.25	28.843	3.6235e-105	C	9.97	Transcriptional regulators of sugar metabolism
Uncharacterized protein	BCAL0931	L0931	198035362	B4EBW1	B737 v B5734	EB v LB	Up	1.80873	0.0207843	60.8	6.16	31.919	1.1806e-25	C	8.96	Unknown/ CDD Ferritin-like superfamily of diiron-containing four-helix-bundle proteins
Uncharacterized protein	BCAL0931	L0931	198035362	B4EBW1	B737 v S7437	EB v S	Up	1.88015	0.000532429	20.4	6.16	31.919	3.9872e-19	C	8.96	Unknown/ CDD Ferritin-like superfamily of diiron-containing four-helix-bundle proteins
Putative galactonate dehydratase protein	BCAL0937	L0937	198035368	B4EBW7	S7815 V S7795	E v L	Down	2.58632	0.000196425	34.275	5.54	42.45	2.4477e-172	C	8.96	Galactose metabolism/ Cell envelope biogenesis, outer membrane
Putative galactonate dehydratase protein	BCAL0937	L0937	198035368	B4EBW7	S7783 V S7795	M v L	Down	1.88322	0.000807202	28.2125	5.54	42.45	2.2969e-119	C	8.96	Galactose metabolism/ Cell envelope biogenesis, outer membrane
Uncharacterized protein	BCAL0966	L0966	198035397	B4EBZ6	B737 v B5734	EB v LB	Down	1.5189	0.0391618	38.9	5.05	16.371	9.337e-39	U		Unknwon/ CDD Snoal like fold
Uncharacterized protein	BCAL0966	L0966	198035397	B4EBZ6	B737 v S7437	EB v S	Down	2.12119	0.00770048	23	5.05	16.371	4.8588e-29	U		Unknwon/ CDD Snoal like fold
CreA protein 1	BCAL0970	L0970	198037277	B4EAK8	S7815 V S7795	E v L	Up	1.89094	0.0109067	22.6625	8.99	17.48	1.0446e-26	U		Unkown
4Fe-4S ferredoxin	BCAL0971	L0971	198035402	B4EAK7	B737 v B5734	EB v LB	Up	1.74942	0.00296046	60.1	4.26	11.991	0	C	9.26	Energy metabolism
Putative 2-ketogluconate reductase	BCAL0975	L0975	198035406	B4EAK3	S7437 v B5734	S v LB	Up	1.52404	0.00882988	45.6	5.86	34.976	1.0296e-185	C	9.97	Amino acid biosynthesis/ serine family
Putative 2-ketogluconate reductase	BCAL0975	L0975	198035406	B4EAK3	B737 v S7437	EB v S	Down	1.99948	2.37072e-05	57.4	5.86	34.976	9.53e-173	C	9.97	Amino acid biosynthesis/ serine family
Putative tetrapyrrole methylase	BCAL0987	L0987	198035418	B4EAJ1	S7437 v B5734	S v LB	Down	1.6473	0.00750099	23.8	9.05	25.276	1.5182e-44	U		Unknown
Serine protease MucD 1	mucD1	L1001, L2869	198037246	B4EAH7	S7815 V S7795	E v L	Down	1.59604	0.0458205	47.1125	7.94	51.758	1.054e-299	P	9.76	Posttranslational modification / protein turnover
Serine protease MucD 1	mucD1	L1001, L2869	198037246	B4EAH7	B737 v B5734	EB v LB	Down	1.73258	0.011393	48.1	7.94	51.758	0	P	9.76	Posttranslational modification / protein turnover
Serine protease MucD 1	mucD1	L1001, L2869	198037246	B4EAH7	B737 v S7437	EB v S	Down	1.72946	0.00768571	51.4	7.94	51.758	8.928e-249	P	9.76	Posttranslational modification / protein turnover
Acetyltransferase (GNAT) family protein	BCAL1022	L1022	198035449	B4EA34	S7437 v B5734	S v LB	Up	2.18268	0.00068756	13.7	6.52	19.979	2.8718e-06	C	8.96	protein synthesis/ Ribosomal proteins: synthesis and modification
Pyridoxamine kinase	pdxY	L1047	198035472	B4ECK9	S7815 V S7795	E v L	Up	1.52288	0.00364779	34	6.55	31.196	7.2163e-107	C	9.97	Biosynthesis of cofactors, prosthetic groups, and carriers/ vitaminB6 metabolism
Histidine ABC transporter ATP-binding protein	hisP	L1057	198035482	B4ECZ3	S7815 V S7783	E v M	Down	1.89967	0.00471864	28.5	7.18	29.42	3.0658e-73	CM	9.99	Amino acid transport and metabolism/ ectoine transport
Histidine ABC transporter ATP-binding protein	hisP	L1057	198035482	B4ECZ3	S7437 v B5734	S v LB	Down	1.71451	0.0438259	32.7	7.18	29.42	1.1588e-34	CM	9.99	Amino acid transport and metabolism/ ectoine transport
AraC family regulatory protein	BCAL1058	L1058	198035483	B4ECZ4	S7815 V S7795	E v L	Down	2.37084	0.00926718	6.425	8.37	38.001	2.333e-07	C	9.26	Transcriptional regulator containing an amidase domain and an AraC-type DNA-binding HTH domain
NAD dependent epimerase/dehydratase family protein	BCAL1071	L1071	198035496	B4ED07	B737 v B5734	EB v LB	Down	1.63325	0.00123463	22.7	4.95	22.293	0	P	9.83	Cell envelope biogenesis, outer membrane / Carbohydrate transport and metabolism
NAD dependent epimerase/dehydratase family protein	BCAL1071	L1071	198035496	B4ED07	B737 v S7437	EB v S	Down	1.5569	0.000520519	74.6	4.95	22.293	0	P	9.83	Cell envelope biogenesis, outer membrane / Carbohydrate transport and metabolism
Putative exported protein	BCAL1088	L1088	198035512	B4ED24	S7437 v B5734	S v LB	Up	26.5529	5.57963e-08	54	5.81	22.175	2.9437e-150	U		Unknown conserved
Putative exported protein	BCAL1088	L1088	198035512	B4ED24	B737 v B5734	EB v LB	Up	20.8301	3.22595e-06	18.3	5.81	22.175	9.1859e-167	U		Unknown conserved
ABC transporter extracellular solute-binding protein	BCAL1092	L1092	198035516	B4ED28	S7437 v B5734	S v LB	Up	1.92626	0.0304263	51	8.36	37.262	1.8039e-123	P	9.76	Inorganic ion transport and metabolism
Flavin oxidoreductase/NADH oxidase family protein	morB	L1209	198035624	B4EEE6	B737 v B5734	EB v LB	Up	2.10457	0.0105551	39.2	6.04	39.725	5.541e-55	C	9.97	Energy production and conversion/ Trinitrotoluene degradation
Flavin oxidoreductase/NADH oxidase family protein	morB	L1209	198035624	B4EEE6	B737 v S7437	EB v S	Up	1.6829	0.00895029	24.4	6.04	39.725	2.3625e-22	C	9.97	Energy production and conversion/ Trinitrotoluene degradation
2-oxoisovalerate dehydrogenase alpha subunit	bkdA1	L1212	198035627	B4EEE9	S7815 V S7795	E v L	Down	1.65084	0.00343092	53.5375	6.08	44.842	0	C	9.97	Energy conversion & Metabolism / Pyruvate dehydrogenase
2-oxoisovalerate dehydrogenase alpha subunit	bkdA1	L1212	198035627	B4EEE9	S7815 V S7783	E v M	Down	1.63085	0.00181504	58.1	6.08	44.842	0	C	9.97	Energy conversion & Metabolism / Pyruvate dehydrogenase
2-oxoisovalerate dehydrogenase alpha subunit	bkdA1	L1212	198035627	B4EEE9	B737 v B5734	EB v LB	Up	3.41936	5.86378e-07	24	6.08	44.842	0	C	9.97	Energy conversion & Metabolism / Pyruvate dehydrogenase
2-oxoisovalerate dehydrogenase alpha subunit	bkdA1	L1212	198035627	B4EEE9	B737 v S7437	EB v S	Down	1.7662	0.00656228	58	6.08	44.842	0	C	9.97	Energy conversion & Metabolism / Pyruvate dehydrogenase
2-oxoisovalerate dehydrogenase alpha subunit	bkdA1	L1212	198035627	B4EEE9	S7437 v B5734	S v LB	Up	6.41034	2.8854e-06	70.7	6.08	44.842	0	C	9.97	Energy conversion & Metabolism / Pyruvate dehydrogenase
2-oxoisovalerate dehydrogenase beta subunit	bkdA2	L1213	198035628	B4EEF0	S7815 V S7795	E v L	Down	1.95166	0.000888464	66.8375	5.29	36.45	0	C	9.97	Energy conversion & Metabolism /isopentyl diphosphage biosynthesis
2-oxoisovalerate dehydrogenase beta subunit	bkdA2	L1213	198035628	B4EEF0	S7815 V S7783	E v M	Down	1.57828	0.00222414	68.5625	5.29	36.45	0	C	9.97	Energy conversion & Metabolism /isopentyl diphosphage biosynthesis
2-oxoisovalerate dehydrogenase beta subunit	bkdA2	L1213	198035628	B4EEF0	B737 v B5734	EB v LB	Up	3.00757	0.000507595	23.8	5.29	36.45	0	C	9.97	Energy conversion & Metabolism /isopentyl diphosphage biosynthesis
2-oxoisovalerate dehydrogenase beta subunit	bkdA2	L1213	198035628	B4EEF0	B737 v S7437	EB v S	Down	1.76816	0.00792831	71.9	5.29	36.45	0	C	9.97	Energy conversion & Metabolism /isopentyl diphosphage biosynthesis
2-oxoisovalerate dehydrogenase beta subunit	bkdA2	L1213	198035628	B4EEF0	S7437 v B5734	S v LB	Up	5.33393	8.97349e-05	77.5	5.29	36.45	0	C	9.97	Energy conversion & Metabolism /isopentyl diphosphage biosynthesis
Lipoamide acyltransferase component of branched-chain alpha-keto acid dehydrogenase complex	bkdB	L1214	198035629	B4EEF1	S7815 V S7795	E v L	Down	1.6689	0.00289688	35.15	5.95	47.029	3.4295e-251	C	9.97	Energy conversion & Metabolism / pyruvate dehydrogenase
Lipoamide acyltransferase component of branched-chain alpha-keto acid dehydrogenase complex	bkdB	L1214	198035629	B4EEF1	B737 v B5734	EB v LB	Up	3.60569	4.37049e-07	44.9	5.95	47.029	0	C	9.97	Energy conversion & Metabolism / pyruvate dehydrogenase
Lipoamide acyltransferase component of branched-chain alpha-keto acid dehydrogenase complex	bkdB	L1214	198035629	B4EEF1	B737 v S7437	EB v S	Down	2.08251	0.000288628	46	5.95	47.029	5.0812e-259	C	9.97	Energy conversion & Metabolism / pyruvate dehydrogenase
Lipoamide acyltransferase component of branched-chain alpha-keto acid dehydrogenase complex	bkdB	L1214	198035629	B4EEF1	S7437 v B5734	S v LB	Up	7.84134	5.39375e-07	58.4	5.95	47.029	0	C	9.97	Energy conversion & Metabolism / pyruvate dehydrogenase
Dihydrolipoyl dehydrogenase	lpdV	L1215	198035630	B4EEF2	S7815 V S7795	E v L	Down	1.54307	0.00521175	42.3875	6.77	48.622	1.9882e-231	C	9.97	Energy conversion And metabolism/ Dihydrolipoamide metabolic processes
Dihydrolipoyl dehydrogenase	lpdV	L1215	198035630	B4EEF2	B737 v B5734	EB v LB	Up	2.88166	6.70156e-06	10.3	6.77	48.622	0	C	9.97	Energy conversion And metabolism/ Dihydrolipoamide metabolic processes
Dihydrolipoyl dehydrogenase	lpdV	L1215	198035630	B4EEF2	B737 v S7437	EB v S	Down	2.55611	4.25421e-05	46.2	6.77	48.622	5.5124e-273	C	9.97	Energy conversion And metabolism/ Dihydrolipoamide metabolic processes
Dihydrolipoyl dehydrogenase	lpdV	L1215	198035630	B4EEF2	S7437 v B5734	S v LB	Up	8.94822	2.80525e-07	61.8	6.77	48.622	0	C	9.97	Energy conversion And metabolism/ Dihydrolipoamide metabolic processes
Putative heat shock Hsp20-related protein	BCAL1233	L1233	198035648	B4EEH0	S7815 V S7795	E v L	Down	9.65114	0.0145317	34.65	6.41	15.02	7.1226e-49	C	8.96	Posttranslational modification, protein turnover/ Molecular chaperone (small heat shock protein)
Putative heat shock Hsp20-related protein	BCAL1233	L1233	198035648	B4EEH0	S7783 V S7795	M v L	Down	3.608	0.0116994	34.3	6.41	15.02	2.3634e-23	C	8.96	Posttranslational modification, protein turnover/ Molecular chaperone (small heat shock protein)
LysR family regulatory protein	BCAL1237	L1237	198035652	B4EEH4	S7815 V S7795	E v L	Up	1.9946	0.0324961	15.225	6.19	30.355	8.7718e-55	C	9.97	Transcriptional regulator
LysR family regulatory protein	BCAL1237	L1237	198035652	B4EEH4	S7437 v B5734	S v LB	Up	1.63626	0.0114134	34.4	6.19	30.355	4.6359e-34	C	9.97	Transcriptional regulator
Putative glutathione S-transferase	BCAL1250	L1250	198035665	B4EEI7	B737 v B5734	EB v LB	Down	1.59696	0.000417012	25.5	6.21	22.931	0	U		Energy metabolism
DNA polymerase III, epsilon chain	dnaQ	L1254	198035669	B4EEJ1	B737 v S7437	EB v S	Up	1.62807	0.00370226	40.2	4.66	26.431	5.3668e-49	C	9.97	DNA metabolism/ DNA replication, recombination, and repair
Phosphate-specific transport system accessory protein PhoU	BCAL1274	L1274	198035689	B4E5G1	S7437 v B5734	S v LB	Up	1.70835	0.0475777	43.6	5.3	26.19	5.4463e-107	C	9.97	Inorganic ion transport and metabolism
Putative hydrolase	BCAL1280	L1280	198035695	B4E5G7	S7437 v B5734	S v LB	Down	1.8693	0.0192597	39.2	6.73	16.338	4.6602e-121	U		Regulatory functions/ protein interactions
Putative hydrolase	BCAL1280	L1280	198035695	B4E5G7	B737 v B5734	EB v LB	Down	2.12112	0.00942607	48.9	6.73	16.338	8.3518e-195	U		Regulatory functions/ protein interactions
Uncharacterized protein	BCAL1281	L1281	198035696	B4E5G8	S7437 v B5734	S v LB	Down	5.31917	0.036178	30.6	6.24	29.555	2.5025e-91	C	8.96	Unknown COG: Putative hemolysin
Uncharacterized protein	BCAL1281	L1281	198035696	B4E5G8	B737 v B5734	EB v LB	Up	1.96972	0.00212849	27.6	6.24	29.555	1.4119e-65	C	8.96	Unknown/ COG: Putative hemolysin
Uncharacterized protein	BCAL1281	L1281	198035696	B4E5G8	B737 v S7437	EB v S	Up	4.02085	0.000411416	30.6	6.24	29.555	1.6529e-72	C	8.96	Unknown COG: Putative hemolysin
Aldose 1-epimerase	BCAL1289	L1289	198035702	B4E5H4	B737 v S7437	EB v S	Down	1.62318	0.00247634	37.3	5.75	33.904	1.486e-72	C	8.96	Carbohydrate transport and metabolism/ Galactose mutarotase and related enzymes
Uncharacterized protein	BCAL1294	L1294	198035707	B4E5H9	S7815 V S7795	E v L	Down	1.56201	0.0412592	36.85	5.43	77.961	1.0216e-274	C	9.26	protein secretion by the type VI secretion system
Uncharacterized protein	BCAL1294	L1294	198035707	B4E5H9;B4E769	S7437 v B5734	S v LB	Up	2.28327	7.82384e-05	45.1	5.43	77.961	5.3583e-172	C	9.26	protein secretion by the type VI secretion system
Uncharacterized protein	BCAL1294	L1294	198035707	B4E5H9;B4E769	B737 v B5734	EB v LB	Up	2.69727	1.8619e-05	54	5.43	77.961	2.7152e-190	C	9.26	protein secretion by the type VI secretion system
Putative aldehyde dehydrogenase	BCAL1331	L1331	198035738	B4E652	S7815 V S7795	E v L	Up	1.82906	0.0211083	3.225	7.84	81.688	8.2302e-17	C	9.97	Energy production and conversion
Putative Fe uptake system ATP-binding protein	BCAL1346	L1346	198035753	B4E667	B737 v S7437	EB v S	Down	3.64483	0.00490818	19.2	6.55	28.683	9.7749e-15	CM	7.88	Inorganic ion transport and metabolism / Coenzyme metabolism/ ABC-type cobalamin/Fe3+-siderophores transport systems, ATPase components
Uncharacterized protein	BCAL1358	L1358	198035765	B4E679	S7815 V S7795	E v L	Down	1.82374	0.00824545	2.7875	8.47	87.463	6.1813e-06	U		Unknown
OsmC-like protein	BCAL1399	L1399	198035805	B4E6B9	S7437 v B5734	S v LB	Up	1.66809	0.0215363	29.2	5.57	13.837	2.5635e-14	C	9.26	Posttranslational modification, protein turnover, chaperones/ Predicted redox protein, regulator of disulfide bond formation/ osmC osmotic stress or detox in ecoli
Putative exported protein	BCAL1411	L1411	198035818	B4E6X6	S7815 V S7795	E v L	Up	6.62077	0.00401989	36.625	9.23	13.711	3.5894e-158	U		Unknown
Putative exported protein	BCAL1411	L1411	198035818	B4E6X6	S7437 v B5734	S v LB	Down	1.91574	0.0430627	37.5	9.23	13.711	9.5545e-125	U		Unknown
Putative exported protein	BCAL1411	L1411	198035818	B4E6X6	B737 v S7437	EB v S	Up	2.32564	0.00691695	37.5	9.23	13.711	3.4303e-110	U		Unknown
Putative lipid metabolism-related protein	BCAL1415	L1415	198035823	B4E6Y1	S7437 v B5734	S v LB	Up	1.62439	0.000274736	34.2	5.46	43.613	6.3188e-89	C	9.97	Energy production/ conversion/ detoxification
LysR family regulatory protein	BCAL1440	L1440	198035848	B4E706	S7437 v B5734	S v LB	Down	2.10643	6.62082e-05	46	9.9	33.915	1.77e-92	U		Transcriptional regulator protein
LysR family regulatory protein	BCAL1440	L1440	198035848	B4E706	B737 v S7437	EB v S	Up	1.52494	0.0110557	37.9	9.9	33.915	5.566e-50	U		Transcriptional regulator
Putative helicase	BCAL1449	L1449	198035857	B4E715	S7815 V S7795	E v L	Down	2.28279	0.0146598	17.3625	6.19	90.256	2.9663e-118	C	9.26	DNA replication, recombination, and repair
Putative helicase	BCAL1449	L1449	198035857	B4E715	B737 v S7437	EB v S	Up	1.71202	0.000138261	30.7	6.19	90.256	3.1476e-123	C	9.26	DNA replication, recombination, and repair
Putative nucleosidase	BCAL1450	L1450	198035858	B4E716	S7815 V S7795	E v L	Down	1.64274	0.00293841	17.9125	5.41	27.578	2.0084e-20	U		Nucleotide transport and metabolism
LysR family regulatory protein	BCAL1457	L1457	198035865	B4E723	S7437 v B5734	S v LB	Up	3.07887	3.5916e-05	44.7	5.7	34.68	3.6789e-150	C	9.97	Transcriptional regulator
LysR family regulatory protein	BCAL1457	L1457	198035865	B4E723	B737 v B5734	EB v LB	Up	3.01911	5.19167e-06	59.9	5.7	34.68	1.2317e-173	C	9.97	Transcriptional regulator
Uncharacterized protein	BCAL1465	L1465	198035873	B4E7H0	B737 v S7437	EB v S	Up	1.511	0.00494313	44.4	5.59	17.206	5.4344e-109	C	8.96	Purine ribonucleotide biosynthesis
Putative thioesterase	BCAL1470	L1470	198035878	B4E7H5	S7437 v B5734	S v LB	Up	2.71641	0.00170172	30.6	6.4	14.833	2.865e-14	C	9.26	Predicted thioesterase
Putative thioesterase	BCAL1470	L1470	198035878	B4E7H5	B737 v B5734	EB v LB	Up	5.40455	0.00270686	65.1	6.4	14.833	9.2463e-14	C	9.26	Predicted thioesterase
Putative thioesterase	BCAL1470	L1470	198035878	B4E7H5	B737 v S7437	EB v S	Up	2.95539	0.00144663	22.4	6.4	14.833	1.9983e-08	C	9.26	Predicted thioesterase
Putative dehydrogenase	BCAL1474	L1474	198035882	B4E7H9	S7437 v B5734	S v LB	Up	4.04321	3.90111e-05	28.6	6.91	25.354	8.5584e-31	C	9.26	Fatty acid and phospholipid metabolism
Putative dehydrogenase	BCAL1474	L1474	198035882	B4E7H9	B737 v B5734	EB v LB	Up	3.84331	0.000806043	72.6	6.91	25.354	2.5742e-34	C	9.26	Fatty acid and phospholipid metabolism
Putative hydrolase	BCAL1478	L1478	198035886	B4E7I3	S7815 V S7795	E v L	Down	1.83261	0.000186501	48	5.3	32.379	4.647e-105	U		Biosynthesis of cofactors, prosthetic groups, and carriers
GTP pyrophosphokinase	relA	L1480	198035888	B4E7I5	B737 v S7437	EB v S	Up	2.49753	9.02913e-05	28.7	7.7	81.136	5.6191e-63	C	8.96	Signal transduction mechanisms / Transcription/ adaptation to aypical conditions
MerR family regulatory protein	BCAL1488	L1488	198035895	B4E7J2	S7437 v B5734	S v LB	Up	1.62902	0.00127487	54.7	9.16	15.488	7.5902e-44	C	9.96	Transcriptional regulator
Putative exported protein	BCAL1493	L1493	198035900	B4E7J7	S7815 V S7795	E v L	Down	2.16265	0.0113814	9.1	6.47	43.703	6.1347e-30	U		Cell envelope biogenesis, outer membrane
Putative exported protein	BCAL1496	L1496	198035903	B4E7K0	B737 v S7437	EB v S	Down	2.73767	0.0456575	36.3	9.11	9.4936	0	U		Unknown
Putative aminotransferase	BCAL1502	L1502	198035909	B4E7K6	B737 v S7437	EB v S	Down	1.69282	0.000100703	39.8	5.49	42.782	4.4625e-106	C	9.26	Amino acid transport and metabolism
Pseudouridine synthase	BCAL1504	L1504	198035911	B4E7K8	B737 v B5734	EB v LB	Up	1.62102	0.000434668	62.8	10.67	61.708	0	C	9.97	Protein synthesis/ tRNA and rRNA base modification
Transcription termination/antitermination protein NusA	nusA	L1506	198035913	B4E7L0	S7815 V S7795	E v L	Down	1.50608	0.0260891	51.0125	4.63	54.877	0	C	9.97	Transcription/ Transcription elongation factor
MarR family regulatory protein	BCAL1513	L1513	198035920	B4E7L7	S7815 V S7795	E v L	Down	1.82779	0.0324635	36.2125	7.77	16.202	1.0879e-74	C	9.97	Transcriptional regulator
MarR family regulatory protein	BCAL1513	L1513	198035920	B4E7L7	S7437 v B5734	S v LB	Down	2.90573	0.00462973	32.9	7.77	16.202	1.2086e-56	C	9.97	Transcriptional regulator
MarR family regulatory protein	BCAL1513	L1513	198035920	B4E7L7	B737 v B5734	EB v LB	Down	1.56377	0.0195495	48.3	7.77	16.202	3.9488e-53	C	9.97	Transcriptional regulator
GTP-binding protein	typA	L1514	198035921	B4E7L8	S7815 V S7795	E v L	Down	2.0568	0.0367247	41.8	5.32	67.548	0	CM	7.88	response to stress/ Predicted membrane GTPase involved in stress response
2-oxoglutarate dehydrogenase E1 component	sucA	L1515	198035922	B4E7L9	S7815 V S7795	E v L	Down	1.51971	0.00158132	63.825	6.12	106.84	0	C	9.97	Energy production and conversion TCA cycle
2-oxoglutarate dehydrogenase E1 component	sucA	L1515	198035922	B4E7L9	B737 v B5734	EB v LB	Up	1.66648	8.91136e-06	47	6.12	106.84	0	C	9.97	Energy production and conversion TCA cycle
2-oxoglutarate dehydrogenase E1 component	sucA	L1515	198035922	B4E7L9	S7437 v B5734	S v LB	Up	1.52277	4.777e-05	66.9	6.12	106.84	0	C	9.97	Energy production and conversion TCA cycle
Dihydrolipoyl dehydrogenase	odhL	L1517	198035924	B4E7M1	S7815 V S7795	E v L	Down	1.5593	4.77388e-05	60.825	5.9	50.521	0	C	9.97	Energy production and conversion
Dihydrolipoyl dehydrogenase	odhL	L1517	198035924	B4E7M1	B737 v B5734	EB v LB	Up	1.66054	5.29769e-05	23.4	5.9	50.521	0	C	9.97	Energy production and conversion
Dihydrolipoyl dehydrogenase	odhL	L1517	198035924	B4E7M1	S7437 v B5734	S v LB	Up	1.94598	3.14192e-06	71.6	5.9	50.521	0	C	9.97	Energy production and conversion
AFG1-like ATPase	BCAL1518	L1518	198035925	B4E7M2	S7437 v B5734	S v LB	Up	1.69878	0.000173134	48.5	6.85	42.39	3.4371e-53	C	9.97	negative regulation of DNA dependent DNA replication
AFG1-like ATPase	BCAL1518	L1518	198035925	B4E7M2	B737 v B5734	EB v LB	Up	1.82538	0.00174907	58.3	6.85	42.39	2.0519e-59	C	9.97	negative regulation of DNA dependent DNA replication
Putative lipoprotein	BCAL1520	L1520	198035927	B4E7M4	S7437 v B5734	S v LB	Down	2.44426	0.00755687	17	6.91	16.563	7.9598e-20	P	9.84	Conserved lipoprotein unknown function
Putative sugar ABC transport system, lipoprotein	BCAL1548	L1548	198035955	B4E844	S7437 v B5734	S v LB	Down	2.45003	0.0328991	30.6	9.06	32.722	9.8421e-44	P	9.76	Carbohydrate transport and metabolism
Putative sugar ABC transport system, lipoprotein	BCAL1548	L1548	198035955	B4E844	B737 v S7437	EB v S	Up	3.87588	0.000247222	30.6	9.06	32.722	3.2085e-44	P	9.76	Carbohydrate transport and metabolism
Ribonuclease R	rnr	L1553	198035960	B4E849	S7815 V S7795	E v L	Down	2.70401	0.000330419	30.05	9.1	91.642	2.3166e-205	C	9.97	Transcription/ Degradation of RNA
Ribonuclease R	rnr	L1553	198035960	B4E849	B737 v B5734	EB v LB	Down	2.8122	3.45574e-06	49	9.1	91.642	8.2411e-252	C	9.97	Transcription/ Degradation of RNA
Ribonuclease R	rnr	L1553	198035960	B4E849	S7783 V S7795	M v L	Down	2.25433	0.000232986	24.9	9.1	91.642	3.5708e-164	C	9.97	Transcription/ Degradation of RNA
Ribonuclease R	rnr	L1553	198035960	B4E849	S7437 v B5734	S v LB	Down	2.85106	2.11733e-05	40.3	9.1	91.642	2.9658e-190	C	9.97	Transcription/ Degradation of RNA
NUDIX hydrolase	BCAL1614	L1614	198036019	B4E8N7	B737 v B5734	EB v LB	Up	14.6904	0.000164099	70.7	5.09	20.412	2.5519e-163	C	8.96	DNA metabolism/ DNA replication, recombination, and repair
NUDIX hydrolase	BCAL1614	L1614	198036019	B4E8N7	B737 v S7437	EB v S	Up	30.3193	6.80233e-08	65.7	5.09	20.412	6.1395e-121	C	8.96	DNA metabolism/ DNA replication, recombination, and repair
tRNA-dihydrouridine synthase	BCAL1625	L1625	198036030	B4E8P8	S7815 V S7795	E v L	Down	1.92492	0.00929043	22.25	6.23	39.164	2.216e-32	C	9.97	Protein synthesis
tRNA-dihydrouridine synthase	BCAL1625	L1625	198036030	B4E8P8	B737 v S7437	EB v S	Up	2.51002	0.000930156	24.1	6.23	39.164	1.4271e-28	C	9.97	Protein synthesis/ tRNA and rRNA base modification
Sulfate ABC transporter ATP-binding protein	cysA	L1655	198036060	B4E8S8	S7815 V S7783	E v M	Up	1.57557	0.0177671	14.55	6.32	38.505	3.3111e-40	CM	7.88	Transport and binding proteins/ inorganic ion transport
Putative ribose transport system, substrate-binding protein	BCAL1657	L1657	198036062	B4E8T0	B737 v B5734	EB v LB	Up	1.88296	0.0425962	58.4	9.07	33.575	1.5775e-232	P	9.76	Carbohydrate transport and metabolism
Putative ribose operon repressor	BCAL1660	L1660	198036065	B4E8T3	B737 v B5734	EB v LB	Up	2.34494	0.00698395	42.4	6.36	36.409	4.6849e-18	C	9.97	Regulatory functions/ transcription represson function
Putative ribokinase	BCAL1661	L1661	198036066	B4E8T4	B737 v B5734	EB v LB	Up	2.00714	0.0263799	68.1	4.99	30.507	2.3982e-40	C	9.26	Energy metabolism/ carbohydrate transport/ metabolism
Putative ribokinase	BCAL1661	L1661	198036066	B4E8T4	B737 v S7437	EB v S	Up	1.51165	0.0346484	16.2	4.99	30.507	1.4053e-23	C	9.26	Energy metabolism/ carbohydrate transport/ metabolism
Putative dioxygenase	orbG	L1690	198036093	B4E988	S7437 v B5734	S v LB	Down	3.33018	0.00897204	30.1	4.83	37.394	1.253e-24	C	9.97	Iron assimilation / ornibactin biosynthesis
Ornibactin synthetase F	orbF	L1693. L1701	198036096	B4E999	B737 v S7437	EB v S	Up	113.404	3.3815e-08	38.7	5.74	30.81	3.4502e-113	C	9.97	Iron assimilation /siderophore-iron reductase
Ornibactin synthetase F	orbF	L1693, L1701	198036096	B4E999	S7437 v B5734	S v LB	Down	7.93813	0.000115256	38.7	5.74	30.81	2.4218e-186	C	9.97	Iron assimilation /siderophore-iron reductase
Ornibactin biosynthesis ABC transport protein	orbE	L1695	198036098	B4E993	S7815 V S7783	E v M	Up	8.1211	0.000282011	5.4	7.76	62.704	1.6928e-18	CM	10	Iron assimilation / ornibactin biosynthesis
Ornibactin biosynthesis ABC transport protein	orbE	L1695	198036098	B4E993	B737 v S7437	EB v S	Up	4.90584	0.000571553	17	7.76	62.704	3.8523e-51	CM	10	Iron assimilation / ornibactin biosynthesis
Ornibactin biosynthesis ABC transport protein	orbE	L1695	198036098	B4E993	S7437 v B5734	S v LB	Down	4.53877	0.00574123	17	7.76	62.704	6.2274e-50	CM	10	Iron assimilation / ornibactin biosynthesis
Putative cobalamin biosynthesis-related protein	cobW	L1710	198036113	B4E9A8	B737 v S7437	EB v S	Up	2.36125	0.00036507	20.7	4.76	39.122	2.0402e-23	C	9.97	Biosynthesis of cofactors, prosthetic groups, and carriers/ cobalamin biosynthetic process
Putative exported chitinase	BCAL1722	L1722	198036126	B4E9C1	S7815 V S7795	E v L	Down	2.49753	0.00768098	24.4	5.08	46.425	4.7441e-141	P	10	Unknown
Putative exported chitinase	BCAL1722	L1722	198036126	B4E9C1	S7783 V S7795	M v L	Down	1.95775	0.0111077	24.4	5.08	46.425	1.1797e-122	P	10	Unknown
Putative exported chitinase	BCAL1722	L1722	198036126	B4E9C1	S7437 v B5734	S v LB	Down	1.88204	0.00161336	24.4	5.08	46.425	2.2146e-51	P	10	Unknown
Putative exported chitinase	BCAL1722	L1722	198036126	B4E9C1	B737 v B5734	EB v LB	Down	4.66693	0.00056807	17	5.08	46.425	1.0976e-138	P	10	Unknown
Putative exported chitinase	BCAL1722	L1722	198036126	B4E9C1	B737 v S7437	EB v S	Down	2.28042	0.00162187	24.4	5.08	46.425	1.9817e-134	P	10	Unknown
Precorrin-6Y C5,15-methyltransferase [decarboxylating]	cobL	L1727	198036131	B4E9C6	B737 v B5734	EB v LB	Up	1.69226	0.000901654	49.7	7.8	47.62	1.7906e-24	C	9.26	Co-enzyme metabolism/ Porphyrin and chlorophyll metabolism
Uncharacterized protein	BCAL1752	L1752	198036156	B4E9T3	S7815 V S7795	E v L	Down	2.86831	0.00891899	27.4	5.42	29.127	1.6386e-97	C	8.96	Lipid metabolism
Uncharacterized protein	BCAL1752	L1752	198036156	B4E9T3	S7783 V S7795	M v L	Down	1.53156	0.00280323	17.2875	5.42	29.127	1.4611e-33	C	8.96	Lipid metabolism
Uncharacterized protein	BCAL1752	L1752	198036156	B4E9T3	B737 v B5734	EB v LB	Down	2.53793	0.0115724	32.6	5.42	29.127	2.3215e-51	C	8.96	Lipid metabolism
Uncharacterized protein	BCAL1752	L1752	198036156	B4E9T3	B737 v S7437	EB v S	Down	3.13279	0.00874756	40	5.42	29.127	1.0104e-50	C	8.96	Lipid metabolism
Uncharacterized protein	BCAL1792	L1792	198036195	B4E9X3	B737 v S7437	EB v S	Down	1.55811	0.0265357	63.9	5.86	10.84	9.0816e-53	U		Unknown
Putative saccharopine dehydrogenase	BCAL1796	L1796	198036199	B4E9X7	S7815 V S7795	E v L	Down	2.26797	0.00092325	51.8	5.89	40.093	0	C	8.96	Amino acid transport and metabolism
Putative saccharopine dehydrogenase	BCAL1796	L1796	198036199	B4E9X7	S7437 v B5734	S v LB	Up	7.95521	0.000993615	53.8	5.89	40.093	8.9976e-259	C	8.96	Amino acid transport and metabolism
Putative saccharopine dehydrogenase	BCAL1796	L1796	198036199	B4E9X7	B737 v S7437	EB v S	Down	9.28177	0.000886484	56.3	5.89	40.093	5.336e-297	C	8.96	Amino acid transport and metabolism
Putative exported protein	BCAL1798	L1798	198036201	B4E9X9	B737 v B5734	EB v LB	Down	2.5922	0.00392489	38	9.13	19.912	5.1671e-130	P	9.84	Unknown
Putative exported protein	BCAL1798	L1798	198036201	B4E9X9	B737 v S7437	EB v S	Down	2.87055	0.0066058	41.2	9.13	19.912	6.8641e-137	P	9.84	Unknown
Uncharacterized protein	BCAL1799	L1799	198036202	B4E9Y0	B737 v B5734	EB v LB	Down	2.44872	0.000814243	11.9	5.39	15.729	1.767e-108	U		Unknown
Uncharacterized protein	BCAL1799	L1799	198036202	B4E9Y0	B737 v S7437	EB v S	Down	1.78123	0.00611696	62.2	5.39	15.729	6.104e-93	U		Unknown
LacI family regulatory protein	BCAL1802	L1802	198036205	B4E9Y3	B737 v B5734	EB v LB	Down	1.57066	0.00371968	46.2	5.74	37.453	7.1857e-82	C	9.97	Transcriptional regulator/ lactose metabolism
LacI family regulatory protein	BCAL1802	L1802	198036205	B4E9Y3	B737 v S7437	EB v S	Down	1.62439	0.0077074	39.2	5.74	37.453	2.6653e-91	C	9.97	Transcriptional regulator lactose metabolism
MerR family regulatory protein	BCAL1814	L1814	198036217	B4EAB2	B737 v S7437	EB v S	Up	1.54363	0.00360086	11.4	6.51	38.813	3.1358e-15	U		Transcriptional regulator
Putative transcriptional regulatory protein	BCAL1817	L1817	198036221	B4EAB6	S7437 v B5734	S v LB	Down	1.92359	0.0174947	7.6	6.41	50.358	2.3164e-08	C	9.97	Transcriptional regulator
Metallo-beta-lactamase superfamily protein	BCAL1818	L1818	198036222	B4EAB7	S7437 v B5734	S v LB	Down	1.88296	0.000842567	62.6	5.91	31.993	4.1195e-176	C	9.26	Detoxification / methylglyoxal catabolic process to D-lactate
Metallo-beta-lactamase superfamily protein	BCAL1818	L1818	198036222	B4EAB7	B737 v B5734	EB v LB	Down	2.36793	7.22944e-05	26.1	5.91	31.993	1.0867e-279	C	9.26	Detoxification / methylglyoxal catabolic process to D-lactate
Uncharacterized protein	BCAL1819	L1819	198036223	B4EAB8	S7437 v B5734	S v LB	Down	2.62551	0.0060417	54.1	8.13	59.118	0	P	10	Unknown
Uncharacterized protein	BCAL1819	L1819	198036223	B4EAB8	B737 v B5734	EB v LB	Down	2.14136	0.0130042	38.2	8.13	59.118	0	P	10	Unknown
Putrescine ABC transporter ATP-binding protein	potG	L1823	198036227	B4EAC2	S7815 V S7795	E v L	Up	1.50754	0.00925195	10.4625	7.22	41.828	3.5316e-15	CM	10	Amino acid transport and metabolism
Putative fimbrial usher protein	BCAL1828	L1828	198036232	B4EAC7	S7815 V S7795	E v L	Up	2.99156	0.00133261	3.25	10.07	85.877	0.00011321	Outer membrane	9.93	Cell motility and secretion / Intracellular trafficking and secretion/ P pilus assembly protein, porin PapC
Putative fimbrial usher protein	BCAL1828	L1828	198036232	B4EAC7	B737 v B5734	EB v LB	Up	1.68506	0.0130003	70.6	10.07	85.877	9.1292e-05	OM	9.93	Cell motility and secretion / Intracellular trafficking and secretion/ P pilus assembly protein, porin PapC
Putative 2-nitropropane dioxygenase	BCAL1830	L1830	198036234	B4EAC9	S7437 v B5734	S v LB	Down	5.51706	7.20163e-06	58.8	7.26	42.364	1.3412e-263	C	8.96	Unknown
Putative 2-nitropropane dioxygenase	BCAL1830	L1830	198036234	B4EAC9	B737 v B5734	EB v LB	Up	4.14889	0.000166808	51.1	7.26	42.364	1.6835e-29	C	8.96	Unknown
Putative 2-nitropropane dioxygenase	BCAL1830	L1830	198036234	B4EAC9	B737 v S7437	EB v S	Up	35.4742	5.10605e-06	58.8	7.26	42.364	3.249e-261	C	8.96	Unknown
Putative betaine aldehyde dehydrogenase	BCAL1831	L1831	198036235	B4EAD0	S7437 v B5734	S v LB	Down	1.95085	0.000506549	68.8	5.55	50.629	0	C	9.97	Energy production and conversion
Putative betaine aldehyde dehydrogenase	BCAL1831	L1831	198036235	B4EAD0	B737 v S7437	EB v S	Up	2.98783	1.97443e-05	68.8	5.55	50.629	0	C	9.97	Energy production and conversion
Uncharacterized protein	BCAL1832	L1832	198036236	B4EAD1	S7437 v B5734	S v LB	Up	1.82982	0.00493833	48.8	5.03	13.773	3.4704e-33	U		Unknown
ABC transporter ATP-binding protein	BCAL1843	L1843	198036247	B4EAE2	S7437 v B5734	S v LB	Down	1.82488	5.39191e-05	50.2	5.17	59.612	1.6005e-251	C	9.26	ATPase components of ABC transporters with duplicated ATPase domains
Putative exported protein	BCAL1849	L1849	198036253	B4EAE8	B737 v S7437	EB v S	Down	1.90073	0.0119704	33.5	10.36	23.153	1.791e-36	U		Unknown
Putative dehydrogenase	BCAL1850	L1850	198036254	B4EAE9	S7815 V S7795	E v L	Up	1.87787	0.000655973	40.0875	5.87	36.03	3.8638e-229	C	9.97	Energy metabolism/ fermentation
Putative dehydrogenase	BCAL1850	L1850	198036254	B4EAE9	S7815 V S7783	E v M	Up	1.75939	0.000349862	38.675	5.87	36.03	6.0129e-255	C	9.97	Energy metabolism/ fermentation
Putative dehydrogenase	BCAL1850	L1850	198036254	B4EAE9	S7437 v B5734	S v LB	Up	2.58793	7.3153e-05	42.9	5.87	36.03	7.7396e-216	C	9.97	Energy metabolism/ fermentation
Putative dehydrogenase	BCAL1850	L1850	198036254	B4EAE9	B737 v B5734	EB v LB	Down	1.54443	5.49478e-07	40	5.87	36.03	0	C	9.97	Energy metabolism/ fermentation
Putative dehydrogenase	BCAL1850	L1850	198036254	B4EAE9	B737 v S7437	EB v S	Down	3.96233	7.1918e-06	42.9	5.87	36.03	1.4536e-300	C	9.97	Energy metabolism/ fermentation
Putative cystathionine beta-lyase	BCAL1853	L1853	198036257	B4EAF2	B737 v S7437	EB v S	Down	1.55439	0.00242889	47.8	5.57	42.533	1.1923e-122	C	9.26	Amino acid biosynthesis
Putative fructokinase-like protein	BCAL1855	L1855	198036259	B4EAF4	S7815 V S7795	E v L	Down	2.58793	2.39674e-06	43.25	5.25	32.313	4.0345e-206	C	9.97	Carbohydrate transport/ metabolism/ Energy metabolism
Putative fructokinase-like protein	BCAL1855	L1855	198036259	B4EAF4	B737 v B5734	EB v LB	Down	1.69852	1.35542e-05	59.5	5.25	32.313	5.5281e-167	C	9.97	Carbohydrate transport/ metabolism/ Energy metabolism
Putative fructokinase-like protein	BCAL1855	L1855	198036259	B4EAF4	S7783 V S7795	M v L	Down	1.82994	0.000224202	44.625	5.25	32.313	7.3582e-199	C	9.97	Carbohydrate transport/ metabolism/ Energy metabolism
Putative polyhydroxyalkanoate (PHA) synthesis regulatory protein	pbhF	L1860	198036264	B4EAF9	S7815 V S7795	E v L	Down	1.51267	0.0476545	26.6	5.56	21.738	3.9358e-62	U		transcription repressor activity
Putative polyhydroxyalkanoate (PHA) synthesis regulatory protein	pbhF	L1860	198036264	B4EAF9	B737 v S7437	EB v S	Up	2.80758	0.000135419	26.6	5.56	21.738	1.9615e-47	U		transcription repressor activity
Putative polyhydroxyalkanoate (PHA) synthesis regulatory protein	pbhF	L1860	198036264	B4EAF9	S7437 v B5734	S v LB	Down	2.53362	3.6518e-05	26.6	5.56	21.738	6.4831e-47	U		transcription repressor activity
Acetyl-CoA acetyltransferase	phbA	L1862	198036266	B4EAG1	S7815 V S7795	E v L	Up	1.86775	0.00361373	74.9	7.02	40.416	0	C	9.97	Lipid metabolism/ Fatty acid and phospholipid metabolism
Poly-beta-hydroxybutyrate polymerase	phbC	L1863	198036267	B4EAG2	B737 v S7437	EB v S	Up	1.75054	0.00688702	40.4	5.21	68.09	0	C	9.26	Lipid Metabolism
Poly-beta-hydroxybutyrate polymerase	phbC	L1863	198036267	B4EAG2	S7437 v B5734	S v LB	Down	1.84025	0.000579704	41.5	5.21	68.09	0	C	9.26	Lipid Metabolism
Uncharacterized protein	BCAL1864	L1864	198036268	B4EAG3	B737 v S7437	EB v S	Up	1.89408	0.00432141	30.8	5.87	28.739	3.8617e-21	U		secondary metabolite biosynthesis/ multicopper polyphenol oxidase
ribosomal large subunit Pseudouridine synthase	BCAL1865	L1865	198036269	B4EAG4	B737 v S7437	EB v S	Up	1.50251	0.00852807	32.7	5.31	39.453	1.0407e-33	C	9.97	Translation
Uncharacterized protein	BCAL1868	L1868	198036272	B4EAG7	S7815 V S7795	E v L	Up	1.52014	0.01236	73.375	6.5	8.3984	2.5886e-186	U		Unknown
Uncharacterized protein	BCAL1868	L1868	198036272	B4EAG7	S7437 v B5734	S v LB	Up	1.53347	0.0138578	73.2	6.5	8.3984	9.4504e-171	U		Unknown
Putative transcription accessory protein	tex	L1870	198036274	B4EAG9	B737 v B5734	EB v LB	Up	2.0649	0.0235635	45.8	5.96	84.559	9.4189e-46	C	9.97	Protein synthesis/ transcription/ cytosolic small ribosomal subunit
Putative transcription accessory protein	tex	L1870	198036274	B4EAG9	B737 v S7437	EB v S	Up	2.32145	0.00069344	19.5	5.96	84.559	1.6875e-50	C	9.97	Protein synthesis/ transcription/ cytosolic small ribosomal subunit
Protein HflK	hflK	L1877	198036281	B4EAW2	B737 v S7437	EB v S	Up	1.8145	0.0184587	12.3	9.18	48.181	6.5546e-13	OM	9.49	Posttranslational modification, protein turnover, chaperones/ negative regulation of proteolysis
GTPase HflX	hflX	L1878	198036282	B4EAW3	B737 v S7437	EB v S	Up	2.05103	0.00687241	12.7	6.37	43.308	3.2845e-08	C	8.96	Unknown
RNA polymerase sigma factor RpoS	rpoS	L1892	198036296	B4EAX7	B737 v B5734	EB v LB	Up	2.71839	7.15213e-06	37.8	5.18	41.139	2.0128e-140	C	9.97	Transcription/ sigma factor activity
RNA polymerase sigma factor RpoS	rpoS	L1892	198036296	B4EAX7	B737 v S7437	EB v S	Up	2.10184	2.24544e-05	38.1	5.18	41.139	2.6272e-166	C	9.97	Transcription/ sigma factor activity
Putative transferase	BCAL1896	L1896	198036300	B4EAY1	B737 v S7437	EB v S	Up	1.51493	0.00328727	53.6	5.31	42.882	4.8076e-151	C	9.97	Energy production and conversion/ detoxification
DNA polymerase III subunit gamma	dnaX	L1899	198036303	B4EAY4	S7815 V S7795	E v L	Down	2.05452	0.0366581	38.0125	5.36	82.636	0	C	9.97	DNA metabolism/ DNA replication, recombination, and repair
DNA polymerase III subunit gamma	dnaX	L1899	198036303	B4EAY4	B737 v S7437	EB v S	Up	2.96078	0.000578246	44.1	5.36	82.636	0	C	9.97	DNA metabolism/ DNA replication, recombination, and repair
DNA polymerase III subunit gamma	dnaX	L1899	198036303	B4EAY4	S7437 v B5734	S v LB	Down	1.87631	0.0188991	44.1	5.36	82.636	0	C	9.97	DNA metabolism/ DNA replication, recombination, and repair
Lipoyl synthase	lipA	L1908	198036313	B4E9R0;B4EAZ4	B737 v B5734	EB v LB	Up	2.2664	0.0017442	65.6	6.54	36.574	3.2423e-27	C	9.97	Co-enzyme metabolism /biosynthtesis of co-factors, prostetic groups and carriers/ lipoate synthase
Lipoyl synthase	lipA	L1908	198036313	B4E9R0;B4EAZ4	B737 v S7437	EB v S	Up	2.21142	0.00232928	17	6.54	36.574	5.4995e-18			Co-enzyme metabolism /biosynthtesis of co-factors, prostetic groups and carriers/ lipoate synthase
Dihydrolipoyllysine-residue acetyltransferase component of acetoin cleaving system	acoC	L1909	198036314	B4EAZ5	B737 v S7437	EB v S	Up	3.06205	0.000305787	26.7	5.03	39.168	2.2361e-23	U		Energy metabolism / predicted hydrolase
Dihydrolipoyllysine-residue acetyltransferase component of acetoin cleaving system	acoC	L1909	198036314	B4EAZ5	S7437 v B5734	S v LB	Down	2.09987	0.000913789	26.7	5.03	39.168	4.2633e-22	U		Energy metabolism / predicted hydrolase
Acetoin:2,6-dichlorophenolindophenol oxidoreductase beta subunit	acoB	L1910	198036315	B4EAZ6	S7815 V S7783	E v M	Down	1.98577	0.0178269	25.475	4.99	35.662	3.0501e-73	C	9.97	Energy production and conversion / isopentenyl diphosphate biosynthesis
Acetoin:2,6-dichlorophenolindophenol oxidoreductase beta subunit	acoB	L1910	198036315	B4EAZ6	B737 v S7437	EB v S	Up	5.15456	4.87676e-05	39.5	4.99	35.662	8.0859e-84	C	9.97	Energy production and conversion / isopentenyl diphosphate biosynthesis
Acetoin:2,6-dichlorophenolindophenol oxidoreductase beta subunit	acoB	L1910	198036315	B4EAZ6	S7437 v B5734	S v LB	Down	3.07695	0.00062164	39.5	4.99	35.662	2.4577e-91	C	9.97	Energy production and conversion / isopentenyl diphosphate biosynthesis
Acetoin catabolism regulatory protein	acoR	L1914	198036319	B4EB00	B737 v S7437	EB v S	Up	3.4849	0.00785883	5.8	8.32	69.543	5.6138e-09	C	9.97	Transcriptional activator/ secondary metabolites
Acetoin catabolism regulatory protein	acoR	L1914	198036319	B4EB00	S7437 v B5734	S v LB	Down	2.06537	0.0263183	5.8	8.32	69.543	6.5221e-09	C	9.97	Transcriptional activator/ secondary metabolites
ClpB heat-shock protein	clpB	L1919	198036324	B4EB05	B737 v S7437	EB v S	Up	1.7655	0.00033997	74.3	5.47	95.885	0	C	9.97	Protein folding and stabilization
Putative DNA-binding protein	BCAL1920	L1920	198036325	B4EB06	B737 v S7437	EB v S	Up	2.13257	0.00014423	27.3	5.07	18.552	1.8021e-12	U		Transcriptional regulator
Molybdopterin biosynthesis protein MoeA 3	moeA3	L1924	198036329	B4EB10	S7815 V S7795	E v L	Down	1.82273	0.00248231	43.525	6.17	43.579	1.6189e-216	U (this protein may have numerous localisation sites)		Coenzyme metabolism/ Molybdopterin biosynthesis enzyme
Homoserine dehydrogenase	hom	L1926	198036331	B4EB12	B737 v B5734	EB v LB	Down	1.57407	0.000234309	77.6	5.36	46.962	0	C	9.97	Amino acid transport and metabolism
Homoserine dehydrogenase	hom	L1926	198036331	B4EB12	B737 v S7437	EB v S	Down	1.55957	0.0013053	48.4	5.36	46.962	1.9593e-301	C	9.97	Amino acid transport and metabolism
Uncharacterized protein	BCAL1928	L1928	198036333	B4EB14	S7815 V S7795	E v L	Down	2.13302	0.00124302	37.3875	5.73	13.497	1.0273e-113	U		Protein synthesis
Uncharacterized protein	BCAL1928	L1928	198036333	B4EB14	S7783 V S7795	M v L	Down	1.66832	0.00475268	34.7625	5.73	13.497	1.6866e-120	U		Protein synthesis
Putative UDP-4-amino-4-deoxy-l-arabinose--oxoglutarate aminotransferas	arnB	L1931	198036336	B4EB17	B737 v B5734	EB v LB	Down	1.64967	0.0072851	66.7	6.1	41.849	6.238e-180	C	9.97	Cell envelope biogenesis, outer membrane/ lipid A biosynthetic process
L-arabinose formyltransferase	BCAL1933	L1933	198036338	B4EB19	S7437 v B5734	S v LB	Down	1.53198	0.0175927	33	6.11	33.544	2.8244e-74	P	9.8	lipid A Biosynthesis and degradation of surface polysaccharides and lipopolysaccharides Protein synthesis/ tRNA aminoacylation
L-arabinose formyltransferase	BCAL1933	L1933	198036338	B4EB19	B737 v B5734	EB v LB	Down	2.02283	0.00101703	23	6.11	33.544	6.7941e-74	P	9.8	lipidA Biosynthesis and degradation of surface polysaccharides and lipopolysaccharides Protein synthesis/ tRNA aminoacylation
UDP-glucuronic acid decarboxylase	BCAL1934	L1934	198036339	B4EB20	B737 v B5734	EB v LB	Down	1.56049	0.00121878	47.8	5.76	39.451	0	C	9.97	Biosynthesis and degradation of surface polysaccharides and lipopolysaccharides
AhpC/TSA family protein	BCAL1936	L1936	198036341	B4EB22	S7437 v B5734	S v LB	Down	1.52003	0.000455329	49.7	7.72	16.96	3.4186e-74	C	9.97	Peroxiredoxin, Posttranslational modification, protein turnover, chaperones/ detoxification
AhpC/TSA family protein	BCAL1936	L1936	198036341	B4EB22	B737 v B5734	EB v LB	Down	1.5451	3.84296e-05	87.1	7.72	16.96	2.41e-79	C	9.97	Peroxiredoxin, Posttranslational modification, protein turnover, chaperones/ detoxification
Putative phosphorous metabolism-related protein	BCAL1937	L1937	198036342	B4EB23	S7815 V S7795	E v L	Down	2.47701	0.00069956	35.775	6.63	60.295	2.1117e-251	C	9.97	Unknown/ NYN ribonuclease and ATPase of PhoH family domains
Putative phosphorous metabolism-related protein	BCAL1937	L1937	198036342	B4EB23	S7783 V S7795	M v L	Down	1.82956	0.00360148	33.3625	6.63	60.295	3.9448e-212	C	9.97	Unknown/ NYN ribonuclease and ATPase of PhoH family domains
Putative phosphorous metabolism-related protein	BCAL1937	L1937	198036342	B4EB23	S7437 v B5734	S v LB	Down	2.78176	3.65553e-05	46.1	6.63	60.295	2.1017e-216	C	9.97	Unknown/ NYN ribonuclease and ATPase of PhoH family domains
Putative phosphorous metabolism-related protein	BCAL1937	L1937	198036342	B4EB23	B737 v B5734	EB v LB	Down	2.76044	0.00244118	54	6.63	60.295	2.2782e-233	C	9.97	Unknown/ NYN ribonuclease and ATPase of PhoH family domains
Uncharacterized protein	BCAL1940	L1940	198036345	B4EB26	S7437 v B5734	S v LB	Down	1.66613	0.0133456	32.2	4.69	23.501	1.7047e-116	C	8.96	Inorganic ion transport and metabolism
L-asparaginase II	ansB	L1953	198036358	B4EBI1	B737 v S7437	EB v S	Up	1.50663	0.030658	22.6	6.13	34.543	1.5097e-21	U		Energy metabolism
Mechanosensitive ion channel protein	BCAL1959	L1959	198036364	B4EBI7	S7437 v B5734	S v LB	Up	1.71285	0.0220795	14.1	8.51	42.587	3.6354e-44	CM	9.46	Cell envelope biogenesis, outer membrane
Mechanosensitive ion channel protein	BCAL1959	L1959	198036364	B4EBI7	B737 v B5734	EB v LB	Up	2.18156	0.0102508	65.9	8.51	42.587	8.6052e-42	CM	9.46	Cell envelope biogenesis, outer membrane
Putative exported protein	BCAL1961	L1961	198036366	B4EBI9	S7815 V S7795	E v L	Up	2.05324	0.0143317	48.0625	5.57	24.572	1.2654e-223	U		Transport and binding proteins
Putative exported protein	BCAL1961	L1961	198036366	B4EBI9	S7437 v B5734	S v LB	Up	65.8038	5.15864e-06	51.3	5.57	24.572	7.8141e-121	U		Transport and binding proteins
Putative exported protein	BCAL1961	L1961	198036366	B4EBI9	B737 v S7437	EB v S	Down	39.2107	1.72526e-05	51.3	5.57	24.572	1.5966e-139	U		Transport and binding proteins
Putative DNA polymerase	BCAL1963	L1963	198036368	B4EBJ1	B737 v S7437	EB v S	Up	2.79835	0.0484513	41.5	6	36.984	1.4397e-57	C	9.97	DNA replication, recombination, and repair
tRNA-modifying protein YgfZ	BCAL1966	L1966	198036371	B4EBJ4	S7815 V S7795	E v L	Down	2.09377	0.0153941	23.825	5.74	36.016	5.7703e-41	U		Protein synthesis
Uncharacterized protein	BCAL1967	L1967	198036372	B4EBJ5	S7437 v B5734	S v LB	Up	1.74787	0.000926485	33.5	5.64	30.813	2.6453e-76	U		Unknown
Putative thiolase	BCAL1977	L1977	198036381	B4EBK4	B737 v B5734	EB v LB	Up	1.63235	0.00704722	27.6	5.78	41.063	5.489e-205	C	9.97	Fatty acid and phospholipid metabolism
Putative thiolase	BCAL1977	L1977	198036381	B4EBK4	B737 v S7437	EB v S	Up	2.1136	0.000134319	48.7	5.78	41.063	4.0821e-178	C	9.97	Fatty acid and phospholipid metabolism
Putative fatty acid degradation protein	BCAL1979	L1979	198036383	B4EBK6	S7437 v B5734	S v LB	Down	1.50014	0.00415221	60.9	8.86	75.013	0	C	9.97	Fatty acid and phospholipid metabolism
Putative fatty acid degradation protein	BCAL1979	L1979	198036383	B4EBK6	B737 v B5734	EB v LB	Up	1.7045	0.00139727	58.4	8.86	75.013	8.1939e-250	C	9.97	Fatty acid and phospholipid catabolism
Putative fatty acid degradation protein	BCAL1979	L1979	198036383	B4EBK6	B737 v S7437	EB v S	Up	2.5277	2.58593e-05	59.6	8.86	75.013	2.7582e-288	C	9.97	Fatty acid and phospholipid catabolism
Putative exported isomerase	BCAL1985	L1985	198036389	B4EBL2	S7437 v B5734	S v LB	Up	2.20091	0.00105403	50.8	8.04	28.672	3.2122e-253	OM	8.28	Posttranslational modification, protein turnover, chaperones
Putative exported isomerase	BCAL1985	L1985	198036389	B4EBL2	B737 v B5734	EB v LB	Up	1.58942	0.00544683	43.2	8.04	28.672	0	OM	8.28	Posttranslational modification, protein turnover, chaperones
Phosphoribosylformylglycinamidine synthase	purL	L1987	198036391	B4EBL4	S7815 V S7795	E v L	Up	3.09127	1.92844e-08	56.85	5.3	145.86	0	C	9.97	Nucleotide transport and metabolism
Phosphoribosylformylglycinamidine synthase	purL	L1987	198036391	B4EBL4	S7815 V S7783	E v M	Up	2.00083	2.58054e-06	56.0125	5.3	145.86	0	C	9.97	Nucleotide transport and metabolism
Phosphoribosylformylglycinamidine synthase	purL	L1987	198036391	B4EBL4	B737 v B5734	EB v LB	Up	3.77938	5.85269e-07	18.7	5.3	145.86	0	C	9.97	Nucleotide transport and metabolism
Phosphoribosylformylglycinamidine synthase	purL	L1987	198036391	B4EBL4	S7783 V S7795	M v L	Up	1.53528	0.000113275	60.5875	5.3	145.86	0	C	9.97	Nucleotide transport and metabolism
Phosphoribosylformylglycinamidine synthase	purL	L1987	198036391	B4EBL4	S7437 v B5734	S v LB	Up	4.28353	9.74136e-07	62.3	5.3	145.86	0	C	9.97	Nucleotide transport and metabolism
Putative D-amino acid dehydrogenase small subunit	BCAL1988	L1988	198036392	B4EBL5	S7437 v B5734	S v LB	Down	5.59408	0.000906417	46.4	6.9	46.161	7.4598e-73	CM	7.88	Amino acid transport and metabolism/ thiamine subrole
Putative D-amino acid dehydrogenase small subunit	BCAL1988	L1988	198036392	B4EBL5	B737 v S7437	EB v S	Up	5.28123	0.00102538	46.4	6.9	46.161	6.0445e-66	CM	7.88	Amino acid transport and metabolism/ thiamine subrole
Putative carbohydrate kinase	BCAL1989	L1989	198036393	B4EBL6	B737 v S7437	EB v S	Down	2.05847	0.0172655	20.6	6.04	51.21	2.1781e-29	CM	9.86	Carbohydrate transport and metabolism
Putative acyl-CoA thioesterase	BCAL1992	L1992	198036396	B4EBL9	B737 v S7437	EB v S	Down	1.54144	0.0130652	37.4	9.26	23.871	2.6358e-66	U		Amino acid transport and metabolism/ Lysophospholipase L1 and related esterases
Lon protease	lon	L1994	198036398	B4EBM1	B737 v S7437	EB v S	Up	1.61326	0.0200783	60.1	6.07	89.263	0	C	9.97	Degradation of proteins, peptides, and glycopeptides
Oxidative stress related two-component regulatory system, response regulator protein	ompR	L2011	198036415	B4EC18	B737 v S7437	EB v S	Up	1.5174	0.00106906	53.5	5.88	27.335	1.2104e-145	C	9.97	Signal transduction mechanisms / Transcription
Alkyl hydroperoxide reductase AhpD	ahpD	L2014	198036418	B4EC21	S7815 V S7795	E v L	Up	1.59328	0.00324717	48.3875	5.93	18.766	2.1746e-124	U		Detoxification
Transcription-repair-coupling factor	mfd	L2017	198036421	B4EC24	B737 v S7437	EB v S	Up	2.12535	0.00719833	21.3	5.97	129.1	3.5812e-139	C	9.97	DNA replication, recombination, and repair/ Nucleotide excision repair
Putative acetylornithine deacetylase	BCAL2018	L2018	198036422	B4EC25	B737 v B5734	EB v LB	Up	1.88172	2.11559e-05	53.5	5.5	43.668	3.4103e-251	C	9.97	Amino acid biosynthesis/ glutamate family subrole
Putative acetylornithine deacetylase	BCAL2018	L2018	198036422	B4EC25	B737 v S7437	EB v S	Up	1.89133	2.96901e-06	64	5.5	43.668	2.8359e-193	C	9.97	Amino acid biosynthesis/ glutamate family subrole
PspA/IM30 family protein	BCAL2022	L2022	198036426	B4EC29	B737 v B5734	EB v LB	Down	1.70793	9.27866e-05	29.6	5.08	24.307	2.8485e-228	OM	9.49	Phage shock proteinA/ Adaptations to atypical conditions
Ureidoglycolate lyase	allA	L2037	198036441	B4EC44	S7815 V S7795	E v L	Up	2.5029	0.0294132	19.6	4.78	18.513	3.9792e-39	U		Nucleotide transport and metabolism
Probable allantoicase	alc	L2038	198036442	B4EC45	S7815 V S7795	E v L	Up	2.72697	4.34625e-05	27.4125	5.8	37.304	5.7853e-47	C	9.26	Nucleotide transport/ metabolism/ energy metabolism
Probable allantoicase	alc	L2038	198036442	B4EC45;B4EEW8	S7815 V S7783	E v M	Up	1.56355	0.00271601	20.2375	5.8; 5.94	37.304	5.6301e-31	C	9.26	Nucleotide transport/ metabolism/ energy metabolism
Probable allantoicase	alc	L2038	198036442	B4EC45;B4EEW8	B737 v S7437	EB v S	Down	4.33753	7.44192e-09	33.5	5.8	37.304	2.9512e-35	C	9.26	Nucleotide transport/ metabolism/ energy metabolism
Probable allantoicase	alc	L2038	198036442	B4EC45	S7783 V S7795	M v L	Up	1.58667	0.0017431	33.65	5.8	37.304	9.2346e-44	C	9.26	Nucleotide transport/ metabolism/ energy metabolism
Probable allantoicase	alc	L2038	198036442	B4EC45;B4EEW8	S7437 v B5734	S v LB	Up	2.85245	2.20978e-05	41.5	5.8	37.304	7.5649e-49	C	9.26	Nucleotide transport/ metabolism/ energy metabolism
Putative uricase	BCAL2039	L2039	198036443	B4EC46	S7437 v B5734	S v LB	Up	3.48269	0.0036163	17.3	5.75	19.27	2.9527e-21	C	8.96	Urate catabolic process
Putative uricase	BCAL2039	L2039	198036443	B4EC46	B737 v S7437	EB v S	Down	3.54585	0.00367034	17.3	5.75	19.27	3.5474e-20	C	8.96	Urate catabolic process
Polysaccharide deacetylase	BCAL2040	L2040	198036444	B4EC47	S7815 V S7795	E v L	Up	1.75467	0.000975835	22.05	5.85	36.569	6.1055e-90	C	9.97	Carbohydrate transport and metabolism
Muramoyltetrapeptide carboxypeptidase	ldcA	L2044	198036448	B4EC51	S7437 v B5734	S v LB	Down	1.69314	0.00917246	62.8	5.9	34.238	1.8869e-184	C	9.26	Defence mechanisms/ Uncharacterized proteins, homologs of microcin C7 resistance protein MccF
Inosine-5-monophosphate dehydrogenase	guaB	L2063	198036467	B4EC70	S7815 V S7795	E v L	Down	1.52235	0.0134714	71.425	6.91	51.961	0	C	9.97	Nucleotide transport and metabolism/ Purine ribonucleotide biosynthesis
Outer membrane protein assembly factor BamA	bamA	L2083	198036486	B4ECM3	B737 v B5734	EB v LB	Up	1.53445	0.0294118	58.2	8.42	84.989	5.1755e-39	OM	10	Outer membrane protein/protective antigen OMA87/ Vaccine antigenBP
Outer membrane protein assembly factor BamA	bamA	L2083	198036486	B4ECM3	B737 v S7437	EB v S	Up	1.82175	0.0150788	11.7	8.42	84.989	2.0165e-22	OM	10	Outer membrane protein/protective antigen OMA87/ Vaccine antigenBP
Uridylate kinase	pyrH	L2089	198036492	B4ECM9	B737 v S7437	EB v S	Up	1.55749	6.43116e-05	66.7	7.84	25.39	7.801e-183	C	9.26	Nucleotide transport and metabolism
Chromosome partition protein Smc	smc	L2098	198036501	B4ECN8	B737 v B5734	EB v LB	Up	1.9547	0.0197328	67.9	5.02	129.28	0	C	9.97	Cell division and chromosome partitioning/ chromosome condensation
Chromosome partition protein Smc	smc	L2098	198036501	B4ECN8	B737 v S7437	EB v S	Up	1.62391	0.0246851	48.8	5.02	129.28	0	C	9.97	Cell division and chromosome partitioning/ chromosome condensation
Isocitrate lyase	aceA	L2118	198036522	B4ECQ9	B737 v B5734	EB v LB	Down	2.55833	0.0126596	33	5.73	47.741	0	C	9.97	Energy metabolism
Isocitrate lyase	aceA	L2118	198036522	B4ECQ9	S7437 v B5734	S v LB	Down	3.37222	0.0084568	70.6	5.73	47.741	0	C	9.97	Energy metabolism
Malate synthase	aceB	L2122	198036526	B4ECR3	B737 v B5734	EB v LB	Down	1.6731	0.00124354	48	5.82	59.142	1.9163e-187	C	9.97	Energy metabolism
Uncharacterized protein	BCAL2123	L2123	198036527	B4ECR4	S7437 v B5734	S v LB	Up	1.51058	0.00537119	94.2	5.25	14.759	1.6024e-240	C	8.96	Unknown/ conserved
Uncharacterized protein	BCAL2123	L2123	198036527	B4ECR4	B737 v B5734	EB v LB	Up	1.89379	0.00166824	19.4	5.25	14.759	1.208e-281	C	8.96	Unknown/ conserved
Ubiquinol oxidase polypeptide I	cyoB	L2143	198036548	B4ED66	B737 v B5734	EB v LB	Up	13.9602	0.00314713	56.6	8.81	74.41	9.4166e-85	CM	10	Energy metabolism/ Heme/copper-type cytochrome/quinol oxidases, subunit 2/ integral to membrane
Ubiquinol oxidase polypeptide I	cyoB	L2143	198036548	B4ED66	B737 v S7437	EB v S	Up	3.34522	0.0378976	6.4	8.81	74.41	1.1586e-50	CM	10	Energy metabolism/ Heme/copper-type cytochrome/quinol oxidases, subunit 2/ integral to membrane
Ubiquinol oxidase polypeptide II	cyoA	L2144	198036549	B4ED67	S7437 v B5734	S v LB	Up	3.71098	0.0140657	15.3	7.14	32.477	9.4528e-60	CM	10	Energy metabolism/ Heme/copper-type cytochrome/quinol oxidases, subunit 2/ integral to membrane
Putative exported protein	BCAL2151	L2151	198036556	B4ED74	S7437 v B5734	S v LB	Up	1.74981	0.000190792	37.9	9.3	25.459	5.3583e-107	U		Unknwon/ Tetratricopeptide repeat domain
Putative exported protein	BCAL2151	L2151	198036556	B4ED74	B737 v S7437	EB v S	Down	1.74002	0.00438022	37.9	9.3	25.459	2.0702e-96	U		Unknwon/ Tetratricopeptide repeat domain
Peptidyl-prolyl cis-trans isomerase	ppiA	L2152	198036557	B4ED75	B737 v S7437	EB v S	Down	1.86481	0.0402768	68.1	9.1	20.28	4.9376e-68	P	9.76	No records of gene??
Peptidyl-prolyl cis-trans isomerase	ppiA	L2152	198036557	B4ED75	S7437 v B5734	S v LB	Up	2.2156	0.0112643	73.8	9.1	20.28	1.1594e-63	P	9.76	No records of gene??
Peptidyl-prolyl cis-trans isomerase	ppiB	L2153	198036558	B4ED76	B737 v B5734	EB v LB	Up	1.52475	0.0118937	62.6	5.74	17.79	8.2398e-93	C	9.26	Posttranslational modification, protein turnover, chaperones
Peptidyl-prolyl cis-trans isomerase	ppiB	L2153	198036558	B4ED76	B737 v S7437	EB v S	Down	1.9299	0.000571579	58.9	5.74	17.79	2.6142e-42	C	9.26	Posttranslational modification, protein turnover, chaperones
Peptidyl-prolyl cis-trans isomerase	ppiB	L2153	198036558	B4ED76	S7437 v B5734	S v LB	Up	2.77233	0.000561468	69.3	5.74	17.79	3.6536e-81	C	9.26	Posttranslational modification, protein turnover, chaperones
Putative tRNA/rRNA methyltransferase protein	BCAL2156	L2156	198036561	B4ED79	S7815 V S7795	E v L	Down	1.70067	0.00346025	26.25	6.5	25.885	9.6392e-110	C	9.26	Protein synthesis/ RNA modification
FAD dependent oxidoreductase	BCAL2158	L2158	198036563	B4ED81	B737 v B5734	EB v LB	Down	1.57129	0.0339376	30.3	8.09	58.702	5.5101e-60	C	8.96	Uncharacterized FAD-dependent dehydrogenases
FAD dependent oxidoreductase	BCAL2158	L2158	198036563	B4ED81	B737 v S7437	EB v S	Down	1.93506	0.0130644	25.4	8.09	58.702	1.2968e-54	C	8.96	Uncharacterized FAD-dependent dehydrogenases
Putative lipoprotein	BCAL2166	L2166	198036570	B4ED88	S7815 V S7795	E v L	Down	2.28089	0.0118454	36.6	5.78	41.467	6.2621e-166	U		Cell envelope biogenesis, outer membrane/ uncharacterised lipoprotein
Putative hydrolase	BCAL2173	L2173	198036577	B4ED95	S7815 V S7795	E v L	Down	1.70196	0.0346731	25.925	6.35	31.858	8.4709e-44	C	9.97	Biosynthesis of cofactors, prosthetic groups, and carriers
Putative hydrolase	BCAL2173	L2173	198036577	B4ED95	S7815 V S7783	E v M	Down	1.60818	0.0149235	23.8625	6.35	31.858	7.3128e-33	C	9.97	Biosynthesis of cofactors, prosthetic groups, and carriers
Putative hydrolase	BCAL2173	L2173	198036577	B4ED95	S7437 v B5734	S v LB	Down	1.54382	0.0144074	29.6	6.35	31.858	5.3439e-11	C	9.97	Biosynthesis of cofactors, prosthetic groups, and carriers
Uncharacterized protein	BCAL2174	L2174	198036578	B4ED96	S7815 V S7795	E v L	Down	1.95599	0.0131673	9.15	6.37	31.297	3.0017e-10	C	8.96	Unknown/ Ferritin-like superfamily of diiron-containing four-helix-bundle proteins
Uncharacterized protein	BCAL2175	L2175	198036579	B4ED97	S7815 V S7795	E v L	Down	2.59296	0.0146991	30.6	5.71	18.214	1.9329e-46	C	9.97	Energy metabolism/ phenylacetate catabolic process
Putative Hsp33 chaperonin	BCAL2176	L2176	198036580	B4ED98	S7815 V S7795	E v L	Down	1.84089	0.00978557	47.775	5.07	34.862	0	C	9.97	Posttranslational modification, protein turnover, chaperones/ Disulfide bond chaperones of the HSP33 family
Uncharacterized protein	BCAL2192	L2192	198036596	B4EDB4	S7783 V S7795	M v L	Down	1.65623	0.0103475	88.2625	4.09	8.0787	9.9016e-39	U		Biosynthesis of cofactors, prosthetic groups, and carriers
Uncharacterized protein	BCAL2192	L2192	198036596	B4EDB4	S7437 v B5734	S v LB	Down	3.46991	0.00587826	89.9	4.09	8.0787	1.4758e-43	U		Biosynthesis of cofactors, prosthetic groups, and carriers
Uncharacterized protein	BCAL2192	L2192	198036596	B4EDB4	B737 v S7437	EB v S	Up	2.15386	0.0167183	89.9	4.09	8.0787	6.2607e-44	U		Biosynthesis of cofactors, prosthetic groups, and carriers
2Fe-2S ferredoxin	fdx	L2193	198036597	B4EDB5	S7815 V S7783	E v M	Up	1.79592	0.00314671	89.4125	4.46	12.42	1.7375e-167	C	8.96	Iron metabolism
2Fe-2S ferredoxin	fdx	L2193	198036597	B4EDB5	B737 v S7437	EB v S	Up	3.20611	0.00119356	90.3	4.46	12.42	4.0471e-203	C	8.96	Iron metabolism
2Fe-2S ferredoxin	fdx	L2193	198036597	B4EDB5	S7783 V S7795	M v L	Down	1.61004	0.00315209	89.4125	4.46	12.42	1.038e-191	C	8.96	Iron metabolism
2Fe-2S ferredoxin	fdx	L2193	198036597	B4EDB5	S7437 v B5734	S v LB	Down	2.51664	0.00465094	90.3	4.46	12.42	2.1978e-224	C	8.96	Iron metabolism
HesB family protein	BCAL2196	L2196	198036600	B4EDS5	S7815 V S7795	E v L	Down	1.64638	0.00572164	56.9	5.67	11.827	7.8045e-72	C	9.97	iron sulfur cluster assembly protein
HesB family protein	BCAL2196	L2196	198036600	B4EDS5	S7783 V S7795	M v L	Down	2.71076	0.00136843	57.8375	5.67	11.827	1.308e-79	C	9.97	iron sulfur cluster assembly protein
HesB family protein	BCAL2196	L2196	198036600	B4EDS5	S7437 v B5734	S v LB	Down	5.64549	0.000343784	58.9	5.67	11.827	3.0526e-82	C	9.97	iron sulfur cluster assembly protein
HesB family protein	BCAL2196	L2196	198036600	B4EDS5	B737 v S7437	EB v S	Up	5.64823	9.55502e-05	58.9	5.67	11.827	4.9228e-84	C	9.97	iron sulfur cluster assembly protein
Putative iron-sulfur cluster scaffold protein	BCAL2197	L2197	198036601	B4EDS6	S7815 V S7783	E v M	Up	1.69367	0.000104043	54.8	5.32	14.343	1.3829e-112	C	9.26	Energy production/ Biosynthesis of cofactors, prosthetic groups, and carriers
Putative iron-sulfur cluster scaffold protein	BCAL2197	L2197	198036601	B4EDS6	S7783 V S7795	M v L	Down	2.43716	0.00016661	53.5	5.32	14.343	9.2667e-141	C	9.26	Energy production/ Biosynthesis of cofactors, prosthetic groups, and carriers
Putative iron-sulfur cluster scaffold protein	BCAL2197	L2197	198036601	B4EDS6	S7437 v B5734	S v LB	Down	5.32433	4.07338e-05	60	5.32	14.343	3.1575e-108	C	9.26	Energy production/ Biosynthesis of cofactors, prosthetic groups, and carriers
Putative iron-sulfur cluster scaffold protein	BCAL2197	L2197	198036601	B4EDS6	B737 v S7437	EB v S	Up	5.0332	4.1403e-06	60	5.32	14.343	1.0443e-111	C	9.26	Energy production/ Biosynthesis of cofactors, prosthetic groups, and carriers
Cysteine desulfurase	iscS	L2198	198036602	B4EDS7	S7815 V S7783	E v M	Up	1.76476	0.00038282	66.0875	5.64	45.453	0	C	9.97	amino acid metabolism
Cysteine desulfurase	iscS	L2198	198036602	B4EDS7;B4EM34	B737 v S7437	EB v S	Up	4.85964	4.33297e-05	70.3	5.64	45.453	0	C	9.97	Amino acid metabolism
Cysteine desulfurase	iscS	L2198	198036602	B4EDS7	S7783 V S7795	M v L	Down	1.86555	0.00232641	68.3875	5.64	45.453	0	C	9.97	amino acid metabolism
Cysteine desulfurase	iscS	L2198	198036602	B4EDS7;B4EM34	S7437 v B5734	S v LB	Down	4.91299	5.74953e-05	70.3	5.64	45.453	0	C	9.97	Amino acid metabolism
Putative transcriptional regulator protein	BCAL2199	L2199	198036603	B4EDS8	S7815 V S7795	E v L	Down	3.25397	0.000627064	34.575	6.83	19.493	1.3133e-113	U		iron sulfur cluster assembly protein/ transcriiptional regulator
Putative transcriptional regulator protein	BCAL2199	L2199	198036603	B4EDS8	S7815 V S7783	E v M	Down	2.56783	1.63898e-05	38.975	6.83	19.493	3.8434e-123	U		iron sulfur cluster assembly protein/ transcriiptional regulator
Putative transcriptional regulator protein	BCAL2199	L2199	198036603	B4EDS8	S7783 V S7795	M v L	Down	1.62023	0.00297544	23.175	6.83	19.493	1.2624e-77	U		iron sulfur cluster assembly protein/ transcriiptional regulator
Putative transcriptional regulator protein	BCAL2199	L2199	198036603	B4EDS8	S7437 v B5734	S v LB	Down	11.5827	6.17745e-06	34.1	6.83	19.493	8.6446e-111	U		iron sulfur cluster assembly protein/ transcriiptional regulator
Putative transcriptional regulator protein	BCAL2199	L2199	198036603	B4EDS8	B737 v B5734	EB v LB	Down	2.6058	0.00704834	49.4	6.83	19.493	6.7465e-65	U		iron sulfur cluster assembly protein/ transcriiptional regulator
Putative transcriptional regulator protein	BCAL2199	L2199	198036603	B4EDS8	B737 v S7437	EB v S	Up	3.19585	0.000164014	34.1	6.83	19.493	1.6835e-100	U		iron sulfur cluster assembly protein/ transcriiptional regulator
Uncharacterized protein	BCAL2203	L2203	198036607	B4EDT2	S7437 v B5734	S v LB	Down	1.75394	0.0236032	17.9	5.97	25.922	1.7451e-16	C	8.96	Energy metabolism/ anaerobic
Putative dihydrolipoamide dehydrogenase	BCAL2207	L2207	198036611	B4EDT6	S7437 v B5734	S v LB	Up	7.65552	4.95736e-06	56.5	5.44	61.537	0	C	9.97	Energy production and conversion
Putative dihydrolipoamide dehydrogenase	BCAL2207	L2207	198036611	B4EDT6	B737 v B5734	EB v LB	Up	4.83863	1.63206e-05	40.5	5.44	61.537	0	C	9.97	Energy production and conversion
Dihydrolipoamide acetyltransferase component of pyruvate dehydrogenase complex	pdhB	L2208	198036612	B4EDT7	B737 v B5734	EB v LB	Up	5.28599	1.02862e-05	58.5	6	56.095	0	C	9.97	Energy metabolism / pyruvate dehyrogenase complex
Dihydrolipoamide acetyltransferase component of pyruvate dehydrogenase complex	pdhB	L2208	198036612	B4EDT7	S7437 v B5734	S v LB	Up	5.80622	3.90846e-06	69.3	6	56.095	0	C	9.97	Energy metabolism / pyruvate dehyrogenase complex
Pyruvate dehydrogenase E1 component	BCAL2209	L2209	198036613	B4EDT8;B4EMS7	S7437 v B5734	S v LB	Down	2.31546	0.000135878	55.6	5.57	100.84	0	C	9.97	Energy production and conversion / pyruvate dehydrogenase complex
Pyruvate dehydrogenase E1 component	BCAL2209	L2209	198036613	B4EDT8;B4EMS7	B737 v B5734	EB v LB	Down	2.98359	5.2721e-06	80.1	5.57	100.84	0	C	9.97	Energy production and conversion / pyruvate dehydrogenase complex
Putative ATP-dependent helicase	BCAL2230	L2230	198036633	B4EDV9	S7815 V S7795	E v L	Down	2.04656	0.0185534	7.8375	9.06	155.89	1.9381e-77	C	8.96	DNA replication, recombination, and repair
Putative ATP-dependent helicase	BCAL2230	L2230	198036633	B4EDV9	S7437 v B5734	S v LB	Down	2.49562	0.00530828	20.3	9.06	155.89	7.7525e-71	C	8.96	DNA replication, recombination, and repair
Putative ATP-dependent helicase	BCAL2230	L2230	198036633	B4EDV9	B737 v S7437	EB v S	Up	2.26247	7.79582e-05	18.5	9.06	155.89	8.9197e-71	C	8.96	DNA replication, recombination, and repair
Amino-acid acetyltransferase	argA	L2231	198036634	B4EDW0	S7815 V S7795	E v L	Down	1.63614	0.00855068	30.2125	5.34	49.925	1.8007e-187	C	9.97	Amino acid biosynthesis
Amino-acid acetyltransferase	argA	L2231	198036634	B4EDW0	B737 v B5734	EB v LB	Down	25.2257	3.39864e-05	61.8	5.34	49.925	2.7097e-159	C	9.97	Amino acid biosynthesis
Amino-acid acetyltransferase	argA	L2231	198036634	B4EDW0	B737 v S7437	EB v S	Up	1.52085	2.43663e-05	34.9	5.34	49.925	1.6279e-201	C	9.97	Amino acid biosynthesis
Amino-acid acetyltransferase	argA	L2231	198036634	B4EDW0	S7437 v B5734	S v LB	Down	34.0929	6.73787e-06	34.9	5.34	49.925	1.6932e-190	C	9.97	Amino acid biosynthesis
Putative aminotransferase	BCAL2237	L2237	198036640	B4EDW6	B737 v S7437	EB v S	Down	2.06022	0.000422599	55.6	6.03	51.048	2.2469e-191	C	9.97	Biosynthesis of cofactors, prosthetic groups, and carriers
Putative gamma-glutamyl-gamma-aminobutyrate hydrolase	BCAL2239	L2239	198036642	B4EDW8	B737 v S7437	EB v S	Up	1.56952	0.00664752	35.6	6.42	29.01	4.6782e-23	C	8.96	Purine ribonucleotide biosynthesis
Putative hlorohydrolase	BCAL2241	L2241	198036644	B4EDX0	S7815 V S7795	E v L	Down	1.63921	2.84643e-05	32.8	6.01	49.43	1.4732e-115	C	9.97	Energy metabolism/ nucleotide transport/ metabolism
Urocanate hydratase	hutU	L2244	198036647	B4EDX3	S7815 V S7795	E v L	Down	1.93415	8.13713e-05	45.2875	6.15	61.789	0	C	9.97	Amino acid biosynthesis
Urocanate hydratase	hutU	L2244	198036647	B4EDX3	S7815 V S7783	E v M	Down	1.61309	0.000800496	45.25	6.15	61.789	0	C	9.97	Amino acid transport and metabolism/ histidine metabolism
Putative stress protein	BCAL2268	L2268	198036671	B4EEK7	S7815 V S7795	E v L	Up	1.56363	0.0122293	26.7	4.96	25.659	3.7715e-67	C	9.26	Stress response/ signal transduction mechanisms
Uncharacterized protein	BCAL2270	L2270	198036673	B4EEK9	B737 v B5734	EB v LB	Up	2.93452	0.000530969	63	4.93	27.622	1.483e-31	C	8.96	Unknown
Uncharacterized protein	BCAL2270	L2270	198036673	B4EEK9	B737 v S7437	EB v S	Up	2.98858	0.00025769	22	4.93	27.622	5.2909e-45	C	8.96	Unknown
Putative exported protein	BCAL2274	L2274	198036677	B4EEL3;B4EEL5;B4EEL1	S7437 v B5734	S v LB	Up	1.93013	0.016347	21.8	5.56	48.306	9.5128e-62	U		Unknown
Putative exported protein	BCAL2274	L2274	198036677	B4EEL3;B4EEL5;B4EEL1	B737 v B5734	EB v LB	Up	2.41375	0.00160236	35.6	5.56	48.306	3.0833e-82	U		Unknown
Acetyl-coenzyme A synthetase	acoE	L2284	198036686	B4EEM3;B4EHZ0	S7815 V S7795	E v L	Up	1.67586	0.000206235	48.5125	5.89; 6.13	72.326	0	C	9.97	Lipid metabolism
Putative fumarate hydratase	BCAL2287	L2287	198036689	B4EEM6	B737 v B5734	EB v LB	Down	1.82203	0.000928907	61.7	5.78	54.478	2.9379e-276	C	9.97	Energy production and conversion
Putative fumarate hydratase	BCAL2287	L2287	198036689	B4EEM6	B737 v S7437	EB v S	Down	2.12727	5.14291e-06	54.2	5.78	54.478	1.3941e-183	C	9.97	Energy production and conversion
Bacterioferritin	bfr	L2288	198036690	B4EEM7	B737 v B5734	EB v LB	Down	1.99668	0.0108809	53.2	4.75	18.536	9.1223e-302	C	9.97	Inorganic ion transport and metabolism/ ferric iron binding
Glutamate racemase	murI	L2289	198036691	B4EEM8	S7815 V S7795	E v L	Up	5.07708	8.24057e-05	23.0125	6.08	29.97	1.7609e-15	U		cell envelope biogenesis, outermembrane/ Biosynthesis and degradation of murein sacculus and peptidoglycan
Glutamate racemase	murI	L2289	198036691	B4EEM8	B737 v B5734	EB v LB	Up	2.02787	0.000908023	46.8	6.08	29.97	4.6063e-40	U		cell envelope biogenesis, outermembrane/ Biosynthesis and degradation of murein sacculus and peptidoglycan
Glutamate racemase	murI	L2289	198036691	B4EEM8	B737 v S7437	EB v S	Up	2.08067	0.00119006	49.8	6.08	29.97	1.296e-27	U		cell envelope biogenesis, outermembrane/ Biosynthesis and degradation of murein sacculus and peptidoglycan
Bacterioferritin	bfr	L2289	198036690	B4EEM7	B737 v S7437	EB v S	Down	1.5524	0.00151992	81.6	4.75	18.536	2.5019e-178	C	9.97	Inorganic ion transport and metabolism/ ferric iron binding
Glutamate racemase	murI	L2289	198036691	B4EEM8	S7783 V S7795	M v L	Up	2.22885	5.78343e-06	27.2625	6.08	29.97	8.3971e-15	U		cell envelope biogenesis, outermembrane/ Biosynthesis and degradation of murein sacculus and peptidoglycan
Putative chromosome condensation protein	BCAL2295	L2295	198036697	B4EEN4	S7437 v B5734	S v LB	Down	1.61787	0.0468741	34.8	5.46	31.588	9.3098e-36	C	9.97	Unknown/ Pirin-related protein
Putative chromosome condensation protein	BCAL2295	L2295	198036697	B4EEN4	B737 v S7437	EB v S	Up	2.85548	3.45466e-05	34.8	5.46	31.588	2.3136e-28	C	9.97	Unknown/ Pirin-related protein
Putative exported protein	BCAL2301	L2301	198036703	B4EEP0	B737 v B5734	EB v LB	Up	2.33367	0.000163369	20.5	6.06	19.739	6.9091e-105	P	9.84	Inorganic ion transport and metabolism
Putative exported protein	BCAL2301	L2301	198036703	B4EEP0	B737 v S7437	EB v S	Up	2.57532	0.00962649	61.2	6.06	19.739	8.6639e-101	P	9.84	Inorganic ion transport and metabolism
Aromatic amino acid aminotransferase	tyrB	L2303	198036705	B4EEP2	S7815 V S7795	E v L	Down	1.55175	0.000275962	59.1375	6.25	42.561	0	C	9.97	Amino acid biosynthesis
Putative potassium channel subunit	BCAL2305	L2305	198036707	B4EEP4	B737 v S7437	EB v S	Down	2.04061	0.00587461	52.9	6.02	36.389	2.8753e-222	C	9.97	Energy production and conversion
Ribosomal RNA large subunit methyltransferase J	rlmJ	L2306	198036708	B4EEP5	B737 v S7437	EB v S	Down	1.56225	0.00486801	27.4	6.55	32.134	2.7803e-18	C	8.96	Protein involved in catabolism of external DNA
Uncharacterized protein	BCAL2313	L2313	198036714	B4EEQ1	S7815 V S7795	E v L	Down	1.51729	0.00902707	39.2625	5.04	44.592	6.1758e-169	C	8.96	Unknown
Uncharacterized protein	BCAL2324	L2324	198036725	B4EER2	B737 v B5734	EB v LB	Up	1.53364	0.00231189	53.3	5.76	17.305	1.8033e-83	U		lipid metabolism/ Acyl dehydrase
Uncharacterized protein	BCAL2325	L2325	198036726	B4EER3	S7437 v B5734	S v LB	Up	1.67935	0.000216425	44.4	6.29	16.734	9.9639e-68	U		lipid metabolism/ acyl dehydratase
Putative acyl-CoA dehydrogenase family protein	BCAL2326	L2326	198036727	B4EER4	S7437 v B5734	S v LB	Up	1.54082	0.00365168	49.1	5.46	40.444	4.1893e-102	C	9.97	lipid metabolism/ acylCoA dehydrogenase
Putative acyl-CoA dehydrogenase family protein	BCAL2326	L2326	198036727	B4EER4	B737 v B5734	EB v LB	Up	1.79083	0.00791496	12.1	5.46	40.444	1.1087e-110	C	9.97	lipid metabolism/ acylCoA dehydrogenase
Putative acyl-CoA dehydrogenase family protein	BCAL2327	L2327	198036728	B4EER5	S7783 V S7795	M v L	Up	1.68822	0.00873479	26.9	5.82	44.328	8.0137e-150	C	9.97	lipid metabolism/ acylCoA dehydrogenase
Putative acyl-CoA dehydrogenase family protein	BCAL2327	L2327	198036728	B4EER5	S7437 v B5734	S v LB	Up	1.55585	0.00501665	44.7	5.82	44.328	1.1702e-141	C	9.97	lipid metabolism/ acylCoA dehydrogenase
Putative acyl-CoA dehydrogenase family protein	BCAL2327	L2327	198036728	B4EER5	B737 v B5734	EB v LB	Up	1.87787	0.000314525	49	5.82	44.328	1.1836e-154	C	9.97	lipid metabolism/ acylCoA dehydrogenase
Uncharacterized protein	BCAL2328	L2328	198036729	B4EER6	S7815 V S7795	E v L	Up	2.63463	0.00246171	15.5	5.44	15.539	2.1781e-27	C	8.96	Regulatory functions
Putative NADH dehydrogenase I chain G	BCAL2338	L2338	198036739	B4E5L6	B737 v S7437	EB v S	Up	1.93077	4.4375e-05	57	6.29	82.814	0	C	9.12	Energy metabolism
NADH dehydrogenase I chain F	nuoF	L2339	198036740	B4E5L7	B737 v B5734	EB v LB	Up	1.63578	0.049121	54.5	6.12	47.771	4.4062e-169	C	9.12	Energy metabolism
NADH dehydrogenase I chain F	nuoF	L2339	198036740	B4E5L7	B737 v S7437	EB v S	Up	2.04546	0.00399207	37.8	6.12	47.771	6.1496e-167	C	9.12	Energy metabolism
Putative NADH dehydrogenase I chain E	BCAL2340	L2340	198036741	B4E5L8	S7437 v B5734	S v LB	Down	1.59207	0.00115434	47.8	5.2	17.6	2.8587e-59	U		Energy metabolism
Putative NADH dehydrogenase I chain E	BCAL2340	L2340	198036741	B4E5L8	B737 v S7437	EB v S	Up	2.16183	0.000217992	47.8	5.2	17.6	4.1641e-59	U		Energy metabolism
Putative oxidoreductase	BCAL2347	L2347	198036748	B4E5M5	S7815 V S7795	E v L	Up	1.55423	0.0249716	31.075	5.84	35.595	3.3379e-80	C	9.97	Unknown/ energy production and conversion (prediction)
Carbonic anhydrase	BCAL2352	L2352	198036753	B4E5N0	S7815 V S7783	E v M	Up	2.81479	5.64108e-06	43.0125	6.5	23.231	1.0399e-114	C	9.97	Inorganic ion transport and metabolism
Carbonic anhydrase	BCAL2352	L2352	198036753	B4E5N0	S7437 v B5734	S v LB	Up	2.18192	0.000564772	54.9	6.5	23.231	3.0403e-50	C	9.97	Inorganic ion transport and metabolism
Carbonic anhydrase	BCAL2352	L2352	198036753	B4E5N0	B737 v S7437	EB v S	Down	2.97812	0.000184029	54.9	6.5	23.231	4.6786e-75	C	9.97	Inorganic ion transport and metabolism
Acetolactate synthase isozyme III small subunit	ilvH	L2358	198036759	B4E5N6	S7815 V S7795	E v L	Up	16.5024	1.60527e-07	63.8	5.69	18	0	C	9.97	Amino acid transport and metabolism / Valine biosynthesis
Acetolactate synthase isozyme III small subunit	ilvH	L2358	198036759	B4E5N6	S7815 V S7783	E v M	Up	9.27132	9.89698e-08	63.35	5.69	18	0	C	9.97	Amino acid transport and metabolism / Valine biosynthesis
Acetolactate synthase isozyme III small subunit	ilvH	L2358	198036759	B4E5N6	B737 v B5734	EB v LB	Up	8.90382	1.99376e-06	65.7	5.69	18	0	C	9.97	Amino acid transport and metabolism / Valine biosynthesis
Acetolactate synthase isozyme III small subunit	ilvH	L2358	198036759	B4E5N6	B737 v S7437	EB v S	Down	1.51735	0.0158803	62.6	5.69	18	4.0537e-205	C	9.97	Amino acid transport and metabolism / Valine biosynthesis
Acetolactate synthase isozyme III small subunit	ilvH	L2358	198036759	B4E5N6	S7783 V S7795	M v L	Up	1.62405	0.00460299	62.575	5.69	18	0	C	9.97	Amino acid transport and metabolism / Valine biosynthesis
Acetolactate synthase isozyme III small subunit	ilvH	L2358	198036759	B4E5N6	S7437 v B5734	S v LB	Up	16.2921	7.85065e-08	68.1	5.69	18	0	C	9.97	Amino acid transport and metabolism / Valine biosynthesis
Acetolactate synthase isozyme III large subunit	ilvI	L2359	198036760	B4E5N7	S7815 V S7795	E v L	Down	3.34383	0.000103636	40	5.75	64.965	0	C	9.97	Amino acid transport and metabolism / Valine biosynthesis
Acetolactate synthase isozyme III large subunit	ilvI	L2359	198036760	B4E5N7	B737 v B5734	EB v LB	Down	2.7636	2.34388e-06	47.7	5.75	64.965	0	C	9.97	Amino acid transport and metabolism / Valine biosynthesis
Acetolactate synthase isozyme III large subunit	ilvI	L2359	198036760	B4E5N7	S7783 V S7795	M v L	Down	2.53713	0.00273563	41.0875	5.75	64.965	0	C	9.97	Amino acid transport and metabolism / Valine biosynthesis
Acetolactate synthase isozyme III large subunit	ilvI	L2359	198036760	B4E5N7	S7437 v B5734	S v LB	Down	2.11242	0.000290469	48.2	5.75	64.965	1.2542e-268	C	9.97	Amino acid transport and metabolism / Valine biosynthesis
Putative alanyl-tRNA synthetase	BCAL2372	L2373	198036773	B4E5Q0	S7815 V S7795	E v L	Up	1.62552	0.0179282	29.05	5.7	26.484	4.1322e-49	C	9.97	Heme binding proteins
Putative globin	BCAL2373	L2373	198036774	B4E5Q1	S7437 v B5734	S v LB	Up	1.61776	0.00310943	35.3	5.29	15.902	8.215e-48	C	8.96	Heme binding proteins
Putative dehydrogenase	BCAL2386	L2386	198036787	B4E5R4	S7815 V S7783	E v M	Up	1.85665	0.01309	34.1875	5.28	26.68	6.4315e-105	C	9.97	Secondary metabolites biosynthesis, transport, and catabolism/ Fatty acid biosynthesis/ Biosynthesis of unsaturated fatty acids
Ribonuclease G	cafA	L2395	198036796	B4E5S3	B737 v S7437	EB v S	Down	1.50282	0.000580597	39.5	5.77	54.951	6.2685e-139	C	9.97	Transcription/ RNA catabolic process
Putative glycosyltransferase	BCAL2404	L2404	198036805	B4E6D0	B737 v B5734	EB v LB	Down	1.88786	0.0005815	68.1	9.47	45.095	9.2253e-25	C	9.97	Lipopolysaccharide biosynthesis
Putative glycosyltransferase	BCAL2404	L2404	198036805	B4E6D0	B737 v S7437	EB v S	Down	1.65746	0.00369558	26.2	9.47	45.095	1.278e-27	C	9.97	Lipopolysaccharide biosynthesis
Putative DNA polymerase III alpha subunit	dnaE	L2409	198036810	B4E6D5	B737 v S7437	EB v S	Up	2.60932	0.00035775	34.2	5.53	130.47	9.2534e-196	C	9.97	DNA metabolism/ DNA replication, recombination, and repair/ lipopolysaccharide core region biosynthetic process
Putative ATP-dependent RNA helicase 2	rhlE2	L2412	198036813	B4E6D8	B737 v S7437	EB v S	Up	1.90782	0.0136094	51.6	9.44	53.564	6.8851e-143	C	9.97	DNA replication, recombination, and repair
Phosphoribosylglycinamide formyltransferase 2	purT	L2415	198036816	B4E6E1	S7815 V S7795	E v L	Down	2.40911	2.72571e-06	60.175	5.65	42.997	0	CM	7.88	Nucleotide transport and metabolism/ Purine ribonucleotide biosynthesis
Phosphoribosylglycinamide formyltransferase 2	purT	L2415	198036816	B4E6E1	S7783 V S7795	M v L	Down	1.8533	2.3793e-05	60.5	5.65	42.997	1.2028e-299	CM	7.88	Nucleotide transport and metabolism/ Purine ribonucleotide biosynthesis
Putative DNA translocase	BCAL2417	L2417	198036818	B4E6E3	S7437 v B5734	S v LB	Down	1.9666	0.000865054	4.4	5.63	154.75	1.3994e-20	CM	10	protein secretion/type VII secretion protein
Putative DNA translocase	BCAL2417	L2417	198036818	B4E6E3	B737 v S7437	EB v S	Up	2.32361	0.000127062	5.2	5.63	154.75	2.4258e-20	CM	10	protein secretion/type VII secretion protein
Putative exported protein	BCAL2418	L2418	198036819	B4E6E4	B737 v S7437	EB v S	Down	1.7824	0.0337682	63.1	6.78	41.332	1.5481e-245	P	9.76	carbohydrate transport and metabolism
Glycosyl hydrolases family protein	BCAL2419	L2419	198036820	B4E6E5	S7815 V S7795	E v L	Down	85.6452	1.06721e-07	29.05	5.5	67.596	0	U		carbohydrate transport and metabolism
Glycosyl hydrolases family protein	BCAL2419	L2419	198036820	B4E6E5	S7815 V S7783	E v M	Down	1.54232	0.000301805	50.525	5.5	67.596	0	U		carbohydrate transport and metabolism
Glycosyl hydrolases family protein	BCAL2419	L2419	198036820	B4E6E5	S7783 V S7795	M v L	Down	20.4964	3.64448e-07	30.475	5.5	67.596	1.2811e-209	U		carbohydrate transport and metabolism
Glycosyl hydrolases family protein	BCAL2419	L2419	198036820	B4E6E5	B737 v B5734	EB v LB	Down	2.03531	6.89944e-07	80.1	5.5	67.596	0	U		carbohydrate transport and metabolism
Glycosyl hydrolases family protein	BCAL2419	L2419	198036820	B4E6E5	B737 v S7437	EB v S	Down	1.77923	1.60498e-05	55.7	5.5	67.596	0	U		carbohydrate transport and metabolism
Putative electron transport-related protein	BCAL2424	L2424	198036825	B4E6F0	B737 v S7437	EB v S	Down	1.62532	0.00448003	25.4	5.11	31.695	2.563e-53	C	9.97	Energy metabolism
Putative cytochrome C-related protein	BCAL2428	L2428	198036829	B4E6F4	S7437 v B5734	S v LB	Up	1.57691	0.00770354	52.9	7.04	12.872	6.5507e-75	P	9.84	Energy metabolism
Glyoxalase/bleomycin resistance protein/dioxygenase superfamily protein	BCAL2434	L2434	198036835	B4E6G0	S7437 v B5734	S v LB	Up	1.6776	0.0338031	46.4	5.07	16.6	3.7336e-17	C	9.26	Unknown
Glyoxalase/bleomycin resistance protein/dioxygenase superfamily protein	BCAL2434	L2434	198036835	B4E6G0	B737 v S7437	EB v S	Down	3.01451	0.0160939	47	5.07	16.6	8.7588e-29	C	9.26	Unknown
Putative aminotransferase	BCAL2446	L2446	198036847	B4E6H2	S7815 V S7795	E v L	Down	1.7074	0.00237352	57.8625	6.14	43.326	0	C	9.97	Transcription / Amino acid transport and metabolism
Putative aminotransferase	BCAL2446	L2446	198036847	B4E6H2	S7815 V S7783	E v M	Down	1.59149	0.00324776	60.35	6.14	43.326	0	C	9.97	Transcription / Amino acid transport and metabolism
Putative aminotransferase	BCAL2446	L2446	198036847	B4E6H2	S7437 v B5734	S v LB	Down	1.91534	0.00562173	58.8	6.14	43.326	0	C	9.97	Transcription / Amino acid transport and metabolism
Putative methyltransferase	BCAL2459	L2459	198036860	B4E6I5	S7815 V S7795	E v L	Down	1.87996	0.00584141	19.975	4.74	26.56	8.6268e-110	C	8.96	Biosynthesis of cofactors, prosthetic groups, and carriers
Putative O-methyltransferase	BCAL2459	L2459	198036860	B4E6I5	S7437 v B5734	S v LB	Down	2.72943	5.96927e-06	26.1	4.74	26.56	6.8567e-152	C	8.96	Biosynthesis of cofactors, prosthetic groups, and carriers
Putative O-methyltransferase	BCAL2459	L2459	198036860	B4E6I5	B737 v B5734	EB v LB	Down	2.56139	0.000261838	76.6	4.74	26.56	5.0856e-184	C	8.96	Biosynthesis of cofactors, prosthetic groups, and carriers
4Fe-4S ferredoxin	BCAL2460	L2460	198036861	B4E6I6	S7815 V S7783	E v M	Up	1.58206	0.0112203	53.225	8.87	10.792	1.0513e-66	C	8.96	Unknown
4Fe-4S ferredoxin	BCAL2460	L2460	198036861	B4E6I6	S7783 V S7795	M v L	Down	2.25683	0.00105532	53.6	8.87	10.792	1.1222e-58	C	8.96	Unknown
4Fe-4S ferredoxin	BCAL2460	L2460	198036861	B4E6I6	S7437 v B5734	S v LB	Down	3.77951	6.02425e-06	54.1	8.87	10.792	2.2712e-65	C	8.96	Unknown
4Fe-4S ferredoxin	BCAL2460	L2460	198036861	B4E6I6	B737 v B5734	EB v LB	Down	1.98581	0.00103912	45.8	8.87	10.792	4.7115e-58	C	8.96	Unknown
4Fe-4S ferredoxin	BCAL2460	L2460	198036861	B4E6I6	B737 v S7437	EB v S	Up	1.97083	0.000998115	54.1	8.87	10.792	3.4363e-61	C	8.96	Unknown
Putative membrane protein	BCAL2461	L2461	198036862	B4E6I7	S7815 V S7795	E v L	Down	4.50554	0.0183445	9.675	11.71	11.784	2.7355e-06	CM	9.82	Unknown
Putative membrane protein	BCAL2461	L2461	198036862	B4E6I7	S7437 v B5734	S v LB	Down	3.8785	0.047412	16.7	11.71	11.784	4.8317e-07	CM	9.82	Unknown
Short chain dehydrogenase	BCAL2464	L2464	198036865	B4E730	S7815 V S7783	E v M	Up	1.50217	0.000863603	45.6375	4.77	24.961	2.1991e-136	C	9.26	Fatty acid and phospholipid metabolism
Ecotin	eco	L2466	198036867	B4E732	B737 v B5734	EB v LB	Down	3.05792	0.00646604	51.5	8.04	16.715	3.9059e-95	P	9.76	Serine protease inhibitor
Ecotin	eco	L2466	198036867	B4E732	S7437 v B5734	S v LB	Down	2.55089	0.00975343	49.7	8.04	16.715	3.4936e-77	P	9.76	Serine protease inhibitor
Alpha,alpha-trehalose-phosphate synthase [UDP-forming]	otsA	L2472	198036873	B4E738	B737 v B5734	EB v LB	Down	2.46485	0.000130655	67.7	6.65	52.961	1.0459e-81	C	9.97	carbohydrate transport and metabolism
Alpha,alpha-trehalose-phosphate synthase [UDP-forming]	otsA	L2472	198036873	B4E738	B737 v S7437	EB v S	Down	1.95484	0.0103466	31.2	6.65	52.961	6.9313e-83	C	9.97	carbohydrate transport and metabolism
Uncharacterized protein	BCAL2604	L2604	198036985	B4E7U3	S7815 V S7795	E v L	Up	3.37573	0.002616	58.925	4	9.991	0	U		Unknown
Uncharacterized protein	BCAL2604	L2604	198036985	B4E7U3	S7783 V S7795	M v L	Up	2.32286	0.012131	58.925	4	9.991	0	U		Unknown
Two-component regulatory system, response regulator protein	BCAL2606	L2606	198036987	B4E7U5	S7437 v B5734	S v LB	Down	2.64158	9.35339e-05	77.6	5.62	27.272	1.0718e-185	C	9.97	Signal transduction mechanisms / Transcription
Two-component regulatory system, response regulator protein	BCAL2606	L2606	198036987	B4E7U5	B737 v B5734	EB v LB	Down	2.91925	1.30274e-05	55	5.62	27.272	5.0669e-162	C	9.97	Signal transduction mechanisms / Transcription
Putative exported protein	BCAL2607	L2607	198036988	B4E7U6	S7437 v B5734	S v LB	Down	27.1654	9.14563e-08	37	9.52	20.513	6.8165e-65	P	9.84	Heavy-metal resistance
Putative exported protein	BCAL2607	L2607	198036988	B4E7U6	B737 v B5734	EB v LB	Down	67.2821	1.96835e-08	39.5	9.52	20.513	5.9537e-74	P	9.84	Heavy-metal resistance
Putative exported protein	BCAL2607	L2607	198036988	B4E7U6	B737 v S7437	EB v S	Down	2.10428	0.00155427	37	9.52	20.513	9.4741e-70	P	9.84	Heavy-metal resistance
Histidine ABC transporter ATP-binding protein	hisP	L2612	198036993	B4E8A6	S7815 V S7795	E v L	Down	1.94464	0.0440691	24.175	7.11	28.778	1.5136e-38	CM	9.99	Amino acid transport and metabolism/ ectoine transport
Putative porphyrin biosynthesis related protein	BCAL2628	L2628	198037009	B4E8C2	B737 v S7437	EB v S	Up	1.54098	0.00404687	9.4	9.62	44.142	1.3181e-12	U		Unknown
Phosphoenolpyruvate carboxylase	ppc	L2631	198037012	B4E8C5	S7815 V S7795	E v L	Down	1.74957	0.0224272	11.4875	8.79	108.72	7.9862e-63	C	8.96	Energy production and conversion
Phosphoenolpyruvate carboxylase	ppc	L2631	198037012	B4E8C5	B737 v S7437	EB v S	Up	1.66541	0.00513362	29.4	8.79	108.72	1.9558e-98	C	8.96	Energy production and conversion
Phosphoenolpyruvate carboxylase	ppc	L2631	198037012	B4E8C5	S7437 v B5734	S v LB	Down	1.79975	0.00112958	28.3	8.79	108.72	1.897e-110	C	8.96	Energy production and conversion
Putative biotin biosyntehsis related protein	BCAL2632	L2632	198037013	B4E8C6	S7815 V S7795	E v L	Down	1.53347	0.00274031	26.6	5.57	27.202	1.8145e-29	U	(may have mltiple localisation sites)	Biosynthesis of cofactors, prosthetic groups, and carriers/ biotin biosynthetic process
Putative biotin biosyntehsis related protein	BCAL2632	L2632	198037013	B4E8C6	S7815 V S7783	E v M	Down	1.59295	0.00253111	28.4	5.57	27.202	2.1816e-27	U	(may have mltiple localisation sites)	Biosynthesis of cofactors, prosthetic groups, and carriers/ biotin biosynthetic process
Putative ATP-binding protein	BCAL2644	L2644	198037025	B4E8D8	S7815 V S7795	E v L	Down	1.93053	0.0261673	34.75	5.68	38.237	9.75e-110	CM	7.88	Cell division and chromosome partitioning
Putative OmpA family membrane protein	BCAL2645	L2645	198037026	B4E8D9	B737 v S7437	EB v S	Up	1.61043	0.011885	35.8	9.77	21.573	1.4276e-136	OM	9.45	type VI secretion system OmpA/MotB family protein
Uncharacterized protein	BCAL2649	L2649	198037030	B4E8E3	S7437 v B5734	S v LB	Down	2.11697	0.0277667	40.3	5.31	7.6054	1.1523e-10	U		Unknown
Putative chromosome condensation and segregation protein	BCAL2650	L2650	198037031	B4E8E4	B737 v B5734	EB v LB	Up	1.87076	0.029018	63.1	4.77	32.717	8.252e-09	C	9.97	Replication, recombination, and repair
Putative bifunctional cobalamin biosynthesis protein	BCAL2657	L2657	198037037	B4E8F0	B737 v S7437	EB v S	Up	1.55189	0.00231929	17.9	7.05	19.669	6.9801e-09	C	9.26	Porphyrin and chlorophyll metabolism
Dihydroxy-acid dehydratase	ilvD	L2672	198037052	B4E8G5	B737 v B5734	EB v LB	Down	1.79418	0.0187821	42.2	5.99	59.28	7.7206e-59	C	9.97	Amino acid transport and metabolism/ carbohydrate transport and metabolism
Dihydroxy-acid dehydratase	ilvD	L2672	198037052	B4E8G5	B737 v S7437	EB v S	Down	3.18551	0.000102763	25.3	5.99	59.28	2.8597e-51	C	9.97	Amino acid transport and metabolism/ carbohydrate transport and metabolism
Dihydroxy-acid dehydratase	ilvD	L2672	198037052	B4E8G5	S7437 v B5734	S v LB	Up	2.07642	0.0048047	14.7	5.99	59.28	1.7356e-25	C	9.97	Amino acid transport and metabolism/ carbohydrate transport and metabolism
Putative sulfate adenylyltransferase subunit 1	cysN	L2681	198037061	B4E8V4	S7783 V S7795	M v L	Down	1.51519	0.0164405	70.8875	5.37	47.58	0	C	9.97	Inorganic ion transport and metabolism/ sulfur metabolism
Putative sulfate adenylyltransferase subunit 2 1	cysD1	L2682	198037062	B4E8V5	S7815 V S7795	E v L	Down	1.66382	0.0213912	71.775	5.48	36.138	0	C	9.97	Amino acid transport and metabolism / Coenzyme metabolism/ sulfer metabolism
Putative sulfite reductase	cysI	L2685	198037065	B4E8V8	S7815 V S7783	E v M	Up	1.69937	0.000820095	53.5625	6.27	62.968	0	C	9.97	Biosynthesis of cofactors, prosthetic groups, and carriers/ Heme, porphyrin, and cobalamin
Putative dehydrogenase	BCAL2694	L2694	198037074	B4E8W7	S7815 V S7795	E v L	Up	1.68529	0.0501365	51.2375	6.06	27.141	9.68e-211	U	(may have mltiple localisation sites)	Fatty acid biosynthesis and metabolism
Putative dehydrogenase	BCAL2694	L2694	198037074	B4E8W7	S7437 v B5734	S v LB	Down	5.11559	6.98828e-05	54.5	6.06	27.141	1.0959e-170	U		Fatty acid biosynthesis and metabolism
Putative dehydrogenase	BCAL2694	L2694	198037074	B4E8W7	B737 v B5734	EB v LB	Down	20.5256	7.6422e-06	70.7	6.06	27.141	8.2201e-202	U		Fatty acid biosynthesis and metabolism
Putative dehydrogenase	BCAL2694	L2694	198037074	B4E8W7	B737 v S7437	EB v S	Down	3.3779	2.22037e-05	54.5	6.06	27.141	1.5822e-206	U		Fatty acid biosynthesis and metabolism
Uncharacterized protein	BCAL2695	L2695	198037075	B4E8W8	B737 v S7437	EB v S	Down	1.54371	0.00169514	38.6	5.12	18.782	1.3463e-25	C	8.96	DinB superfamily
NAD dependent epimerase/dehydratase family protein	BCAL2699	L2699	198037079	B4E8X2	S7815 V S7795	E v L	Up	2.22638	6.35217e-05	17.2875	11.51	37.618	1.5904e-20	C	8.96	Cell envelope biogenesis, outer membrane / Carbohydrate transport and metabolism
NAD dependent epimerase/dehydratase family protein	BCAL2699	L2699	198037079	B4E8X2	S7437 v B5734	S v LB	Up	1.60904	0.0113464	27.2	11.51	37.618	1.2243e-20	C	8.96	Cell envelope biogenesis, outer membrane / Carbohydrate transport and metabolism
Acetylornithine aminotransferase	argD	L2701	198037081	B4E8X4	S7815 V S7795	E v L	Up	1.91242	0.000475102	39.175	5.74	42.914	7.7469e-150	C	9.97	Amino acid transport and metabolism
Acetylornithine aminotransferase	argD	L2701	198037081	B4E8X4	S7815 V S7783	E v M	Up	1.5335	0.00925717	39.2	5.74	42.914	8.9694e-141	C	9.97	Amino acid transport and metabolism
ABC transporter ATP-binding protein	BCAL2705	L2705	198037086	B4E8X9	B737 v S7437	EB v S	Up	1.94177	0.0310419	16	8.65	25.906	6.7054e-11	C	9.12	Amino acid transport and metabolism
4-hydroxy-3-methylbut-2-enyl diphosphate reductase	ispH	L2710	198037091	B4E8Y4	S7815 V S7795	E v L	Up	2.55319	0.00147866	60.575	5.7	35.272	2.1083e-220	C	9.97	Lipid metabolism
4-hydroxy-3-methylbut-2-enyl diphosphate reductase	ispH	L2710	198037091	B4E8Y4	S7815 V S7783	E v M	Up	1.59306	0.0066022	62.5625	5.7	35.272	2.2279e-179	C	9.97	Lipid metabolism
4-hydroxy-3-methylbut-2-enyl diphosphate reductase	ispH	L2710	198037091	B4E8Y4	B737 v B5734	EB v LB	Up	2.28822	0.000109026	42.3	5.7	35.272	9.1682e-273	C	9.97	Lipid metabolism
4-hydroxy-3-methylbut-2-enyl diphosphate reductase	ispH	L2710	198037091	B4E8Y4	B737 v S7437	EB v S	Up	1.72946	0.000261496	71.5	5.7	35.272	2.8087e-185	C	9.97	Lipid metabolism
Peptidyl-prolyl cis-trans isomerase	BCAL2711	L2711	198037092	B4E8Y5	S7815 V S7795	E v L	Down	1.59715	0.00388599	56.7375	4.67	16.172	5.2626e-92	U		Posttranslational modification, protein turnover, chaperones
Peptidyl-prolyl cis-trans isomerase	BCAL2711	L2711	198037092	B4E8Y5	B737 v B5734	EB v LB	Up	1.81488	0.00179247	27.3	4.67	16.172	4.2168e-94	U		Posttranslational modification, protein turnover, chaperones
Putative L-aspartate oxidase	nadB	L2716	198037096	B4E8Y9	B737 v B5734	EB v LB	Down	1.85703	0.00221386	64.9	6.17	57.856	0	C	9.97	Biosynthesis of cofactors, prosthetic groups, and carriers
Putative L-aspartate oxidase	nadB	L2716	198037096	B4E8Y9	B737 v S7437	EB v S	Down	2.14121	0.000315438	62.3	6.17	57.856	0	C	9.97	Biosynthesis of cofactors, prosthetic groups, and carriers
NOL1/NOP2/Sun family protein	BCAL2721	L2721	198037101	B4E8Z4	S7437 v B5734	S v LB	Down	1.50139	0.0227491	61.8	9.31	46.023	1.0798e-242	C	9.97	Protein synthesis
Phosphoribosylglycinamide formyltransferase	purN	L2722	198037102	B4E8Z5	S7815 V S7795	E v L	Down	1.62102	0.00436727	24.7125	6.05	23.6	8.6085e-27	C	9.26	Nucleotide transport and metabolism
Phosphoribosylglycinamide formyltransferase	purN	L2722	198037102	B4E8Z5	S7437 v B5734	S v LB	Down	1.74412	0.0494894	38.2	6.05	23.6	1.414e-25	C	9.26	Nucleotide transport and metabolism
Putative multicopper oxidase	BCAL2733	L2723	198037113	B4E906	S7815 V S7795	E v L	Up	2.99592	0.00870517	23.9	6.44	57.825	4.0312e-73	P	10	Biosynthesis of cofactors, prosthetic groups, and carriers
Putative riboflavin biosynthesis protein	BCAL2723	L2723	198037113	B4E8Z6	S7437 v B5734	S v LB	Down	1.63875	0.0431747	32.7	7.87	35.47	6.7099e-43	C	9.97	Biosynthesis of cofactors, prosthetic groups, and carriers
Elongation factor G	fusA	L2739	198037119	B4E912	B737 v S7437	EB v S	Down	1.96455	0.000193091	69	5.25	77.653	0	C	9.97	Protein synthesis/ translation elongation
Putative aldo/keto reductase family oxidoreductase	BCAL2743	L2743	198037122	B4E9E2	S7815 V S7783	E v M	Up	1.51275	0.0107731	26.05	5.7	30.943	3.2583e-68	C	9.97	Aldo/keto reductases, related to diketogulonate reductase (detox?)
Putative aldo/keto reductase family oxidoreductase	BCAL2743	L2743	198037122	B4E9E2	B737 v S7437	EB v S	Down	1.88155	0.017461	29.5	5.7	30.943	8.4976e-77	C	9.97	Aldo/keto reductases, related to diketogulonate reductase (detox?)
Putative CoA transferase family protein	BCAL2745	L2745	198037124	B4E9E4	S7815 V S7795	E v L	Up	1.77055	0.00209928	32.6	6.46	49.458	7.3478e-66	U	(may have mltiple localisation sites)	Detoxification
Putative CoA transferase family protein	BCAL2745	L2745	198037124	B4E9E4	B737 v S7437	EB v S	Down	1.89057	7.40201e-05	55.5	6.46	49.458	6.1597e-76	U		Detoxification
Putative diguanylate phosphodiesterase	BCAL2749	L2749	198037128	B4E9E8	B737 v B5734	EB v LB	Up	3.08367	0.000869324	64	5.9	45.903	2.2267e-28	C	8.96	Signal transduction mechanisms/ PRK11829 biofilm formation regulator HmsP
Putative diguanylate phosphodiesterase	BCAL2749	L2749	198037128	B4E9E8	B737 v S7437	EB v S	Up	1.93828	0.00115045	8.7	5.9	45.903	3.9631e-13	C	8.96	Signal transduction mechanisms/ PRK11829 biofilm formation regulator HmsP
Exodeoxyribonuclease 7 large subunit	xseA	L2758	198037137	B4E9F7	S7815 V S7795	E v L	Down	3.43521	0.0227199	16.25	10.79	50.5	3.9357e-76	C	9.26	DNA replication, recombination, and repair/ mismatch repair
Exodeoxyribonuclease 7 large subunit	xseA	L2758	198037137	B4E9F7	B737 v S7437	EB v S	Up	1.52832	0.008225	15.4	10.79	50.5	5.0006e-65	C	9.26	DNA replication, recombination, and repair/ mismatch repair
Uncharacterized protein	BCAL2766	L2766	198037145	B4E9G5	S7815 V S7795	E v L	Down	1.99778	0.00417794	29.7625	6.56	12.29	5.4755e-55	U		Unknown
UDP-N-acetylenolpyruvoylglucosamine reductase	murB	L2768	198037147	B4E9G7	S7437 v B5734	S v LB	Down	1.61105	8.19177e-05	27.1	6.11	37.556	3.5229e-41	C	9.97	Peptidoglycan biosynthesis
Cys-tRNA(Pro)/Cys-tRNA(Cys) deacylase	BCAL2771	L2771	198037150	B4E9H0	S7437 v B5734	S v LB	Down	1.5708	0.00131532	28.8	8.95	17.727	2.7308e-10	C	9.97	Protein synthesis
Putative AMP-binding enzyme	BCAL2772	L2772	198037151	B4E9H1	S7815 V S7783	E v M	Down	1.53382	0.000345042	43.8125	6.71	51.959	1.5997e-276	C	9.97	Lipid metabolism / Secondary metabolites biosynthesis, transport, and catabolism
Putative AMP-binding enzyme	BCAL2772	L2772	198037151	B4E9H1	S7437 v B5734	S v LB	Up	1.58271	0.00168585	54	6.71	51.959	3.8482e-268	C	9.97	Lipid metabolism / Secondary metabolites biosynthesis, transport, and catabolism
Putative AMP-binding enzyme	BCAL2772	L2772	198037151	B4E9H1	B737 v B5734	EB v LB	Up	2.23806	3.88812e-05	65.4	6.71	51.959	7.0717e-271	C	9.97	Lipid metabolism / Secondary metabolites biosynthesis, transport, and catabolism
Putative hydrolase	BCAL2776	L2776	198037155	B4E9H5	S7815 V S7795	E v L	Down	1.56634	0.00253252	36.175	4.85	19.984	6.0621e-119	C	9.97	Protein synthesis
Pirin-like protein	BCAL2779	L2779	198037158	B4E9H8	B737 v B5734	EB v LB	Down	1.5149	0.0237931	44.7	5.69	31.485	1.303e-144	C	9.97	Unknown, in humans probably involved in the regulation of DNA transcription and replication. It appears to be an Fe(II)-containing member of the Cupin superfamily.
Pirin-like protein	BCAL2779	L2779	198037158	B4E9H8	B737 v S7437	EB v S	Down	1.56442	0.00207549	48.5	5.69	31.485	3.6061e-89	C	9.97	Unknown, in humans probably involved in the regulation of DNA transcription and replication. It appears to be an Fe(II)-containing member of the Cupin superfamily.
ThiF family protein	BCAL2781	L2781	198037160	B4E9I0	S7815 V S7795	E v L	Down	2.20534	0.000153839	23.9	6.21	27.471	4.3247e-18	C	9.26	Biosynthesis of cofactors, prosthetic groups, and carriers
ThiF family protein	BCAL2781	L2781	198037160	B4E9I0	S7815 V S7783	E v M	Down	1.62718	0.00817258	24.9	6.21	27.471	7.4718e-15	C	9.26	Biosynthesis of cofactors, prosthetic groups, and carriers
Putative cyclopropane-fatty-acyl-phospholipid synthase	BCAL2783	L2783	198037162	B4E9I2	S7815 V S7795	E v L	Up	2.08681	2.69363e-05	60.2875	5.93	45.944	0	C	9.97	Cell envelope biogenesis, outer membrane
Putative cyclopropane-fatty-acyl-phospholipid synthase	BCAL2783	L2783	198037162	B4E9I2	S7815 V S7783	E v M	Up	1.57124	0.00031951	58.275	5.93	45.944	0	C	9.97	Cell envelope biogenesis, outer membrane
Putative cyclopropane-fatty-acyl-phospholipid synthase	BCAL2783	L2783	198037162	B4E9I2	B737 v B5734	EB v LB	Up	1.95833	8.99917e-06	77.5	5.93	45.944	0	C	9.97	Cell envelope biogenesis, outer membrane
Putative cyclopropane-fatty-acyl-phospholipid synthase	BCAL2783	L2783	198037162	B4E9I2	B737 v S7437	EB v S	Up	1.68401	8.827e-05	61.1	5.93	45.944	0	C	9.97	Cell envelope biogenesis, outer membrane
Putative selenium-binding protein	BCAL2786	L2786	198037165	B4E9I5	S7815 V S7795	E v L	Down	3.34916	0.000149491	32.5125	5.51	52.185	2.7344e-183	C	8.96	Unknown, may be involved in late stages of intra-Golgi protein transport
Putative selenium-binding protein	BCAL2786	L2786	198037165	B4E9I5	S7783 V S7795	M v L	Down	2.46161	0.00252778	17.725	5.51	52.185	5.7933e-57	C	8.96	Unknown, may be involved in late stages of intra-Golgi protein transport
Putative selenium-binding protein	BCAL2786	L2786	198037165	B4E9I5	S7437 v B5734	S v LB	Down	7.93703	2.92376e-06	30.1	5.51	52.185	8.0381e-57	C	8.96	Unknown, may be involved in late stages of intra-Golgi protein transport
Putative selenium-binding protein	BCAL2786	L2786	198037165	B4E9I5	B737 v B5734	EB v LB	Down	12.08	3.50279e-08	56.6	5.51	52.185	5.8385e-125	C	8.96	Unknown, may be involved in late stages of intra-Golgi protein transport
Putative selenium-binding protein	BCAL2786	L2786	198037165	B4E9I5	B737 v S7437	EB v S	Down	1.67452	0.000247167	33.8	5.51	52.185	1.6767e-111	C	8.96	Unknown, may be involved in late stages of intra-Golgi protein transport
Kynureninase	kynU	L2791	198037170	B4E9J0	S7815 V S7795	E v L	Down	1.59859	0.0330878	56.025	5.84	45.365	0	C	9.26	Amino acid transport and metabolism
Kynureninase	kynU	L2791	198037170	B4E9J0	S7815 V S7783	E v M	Down	1.7017	0.0128857	57.4	5.84	45.365	0	C	9.26	Amino acid transport and metabolism
Kynureninase	kynU	L2791	198037170	B4E9J0	B737 v B5734	EB v LB	Down	1.74887	7.46386e-05	53.8	5.84	45.365	0	C	9.26	Amino acid transport and metabolism
Kynureninase	kynU	L2791	198037170	B4E9J0	S7437 v B5734	S v LB	Down	1.50274	0.0221873	57.1	5.84	45.365	0	C	9.26	Amino acid transport and metabolism
Putative D-arabinitol 4-dehydrogenase	dalD	L2798	198037177	B4E9J7	S7815 V S7795	E v L	Down	2.21776	0.0039917	10.0875	5.79	50.388	3.431e-23	C	9.97	Carbohydrate transport and metabolism
Putative D-arabinitol 4-dehydrogenase	dalD	L2798	198037177	B4E9J7	B737 v S7437	EB v S	Up	3.86944	3.46498e-06	52.6	5.79	50.388	6.9313e-162	C	9.97	Carbohydrate transport and metabolism
Putative D-arabinitol 4-dehydrogenase	dalD	L2798	198037177	B4E9J7	S7437 v B5734	S v LB	Down	4.37566	5.18377e-05	57.3	5.79	50.388	7.5119e-172	C	9.97	Carbohydrate transport and metabolism
Putative periplasmic ABC transporter substrate-binding component	BCAL2808	L2808	198037187	B4E9Z2	S7437 v B5734	S v LB	Down	10.0297	2.22332e-05	39.5	8.85	47.798	4.9116e-62	P	9.84	Carbohydrate transport and metabolism
Putative periplasmic ABC transporter substrate-binding component	BCAL2808	L2808	198037187	B4E9Z2	B737 v B5734	EB v LB	Down	2.19999	4.26938e-05	47.7	8.85	47.798	2.8701e-18	P	9.84	Carbohydrate transport and metabolism
Putative periplasmic ABC transporter substrate-binding component	BCAL2808	L2808	198037187	B4E9Z2	B737 v S7437	EB v S	Up	3.70276	0.000138158	39.5	8.85	47.798	1.0488e-67	P	9.84	Carbohydrate transport and metabolism
Sorbitol dehydrogenase	BCAL2811	L2811	198037190	B4E9Z5	S7437 v B5734	S v LB	Down	6.59695	4.27997e-05	58.1	6.19	27.547	9.8239e-43	C	9.26	Energy metabolism
Sorbitol dehydrogenase	BCAL2811	L2811	198037190	B4E9Z5	B737 v B5734	EB v LB	Down	1.82317	0.0145221	51.4	6.19	27.547	4.3968e-27	C	9.26	Energy metabolism
Sorbitol dehydrogenase	BCAL2811	L2811	198037190	B4E9Z5	B737 v S7437	EB v S	Up	3.81822	4.78295e-07	58.1	6.19	27.547	4.5946e-50	C	9.26	Energy metabolism
Putative Fur family transcriptional regulator	BCAL2812	L2812	198037191	B4E9Z6	S7815 V S7795	E v L	Down	5.92453	0.00041522	32.7	6.22	16.829	4.9262e-88	C	9.97	Iron regulation
Putative Fur family transcriptional regulator	BCAL2812	L2812	198037191	B4E9Z6	S7783 V S7795	M v L	Down	4.17623	1.66654e-05	35.125	6.22	16.829	3.9893e-119	C	9.97	Iron regulation
Putative Fur family transcriptional regulator	BCAL2812	L2812	198037191	B4E9Z6	S7437 v B5734	S v LB	Down	7.42299	8.20239e-05	37.9	6.22	16.829	4.3011e-91	C	9.97	Iron regulation
Putative Fur family transcriptional regulator	BCAL2812	L2812	198037191	B4E9Z6	B737 v B5734	EB v LB	Down	75.667	4.68648e-07	46.8	6.22	16.829	7.4693e-68	C	9.97	Iron regulation
Putative Fur family transcriptional regulator	BCAL2812	L2812	198037191	B4E9Z6	B737 v S7437	EB v S	Down	4.12416	2.08044e-05	37.9	6.22	16.829	3.0863e-94	C	9.97	Iron regulation
Putative periplasmic solute-binding protein	BCAL2813	L2813	198037192	B4E9Z7	S7815 V S7795	E v L	Down	3.16543	0.00425415	60.175	7.11	32.447	0	CM	9.97	ABC metal ion transport sytem, perilasmic component/ surface adhesin
Putative periplasmic solute-binding protein	BCAL2813	L2813	198037192	B4E9Z7	S7783 V S7795	M v L	Down	2.74956	0.00515036	60.2125	7.11	32.447	2.4059e-280	CM	9.97	ABC metal ion transport sytem, perilasmic component/ surface adhesin
Putative periplasmic solute-binding protein	BCAL2813	L2813	198037192	B4E9Z7	S7437 v B5734	S v LB	Down	4.8229	0.000609526	63.7	7.11	32.447	0	C	9.97	ABC metal ion transport sytem, perilasmic component/ surface adhesin
Putative periplasmic solute-binding protein	BCAL2813	L2813	198037192	B4E9Z7	B737 v B5734	EB v LB	Down	27.6801	1.61433e-06	51.6	7.11	32.447	0	C	9.97	ABC metal ion transport sytem, perilasmic component/ surface adhesin
Putative periplasmic solute-binding protein	BCAL2813	L2813	198037192	B4E9Z7	B737 v S7437	EB v S	Down	5.24894	0.000111013	64	7.11	32.447	0	C	9.97	ABC metal ion transport sytem, perilasmic component/ surface adhesin
Efflux system outer membrane protein Multidrug efflux system outer membrane protein	oprM	L2820	198037199	B4EA04;B4EPF2	B737 v B5734	EB v LB	Up	1.62992	0.0257008	37.6	5.37	54.274	7.4127e-05			Cell envelope biogenesis, outer membrane / Intracellular trafficking and secretion/ efflux transporter, outer membrane factor (OMF) lipoprotein, NodT family/ cellular response to antibiotics/ porin activity
Putative exported protein	BCAL2828	L2828	198037207	B4EA12	B737 v B5734	EB v LB	Down	2.05238	0.0338337	44.8	8.26	16.197	4.7439e-283	U		hypothetical protein
Putative exported protein	BCAL2828	L2828	198037207	B4EA12	B737 v S7437	EB v S	Down	1.84744	0.047988	46.8	8.26	16.197	1.0139e-214	U		hypothetical protein
Serine peptidase, subfamily S1B	htrA	L2829	198037208	B4EA13	B737 v B5734	EB v LB	Down	2.7571	0.0178094	45.1	6.01	50.966	0	P	9.76	Outer membrane bound, cell response osmotic stress and heat
Serine peptidase, subfamily S1B	htrA	L2829	198037208	B4EA13	S7437 v B5734	S v LB	Down	2.02947	0.0369695	46.2	6.01	50.966	7.3056e-230	P	9.76	Outer membrane bound, cell response osmotic stress and heat
D-alanyl-D-alanine carboxypeptidase/endopeptidase (Penicillin-binding protein)	dacB	L2832	198037211	B4EA16	S7437 v B5734	S v LB	Down	2.17981	0.000107093	13	7.91	52.936	4.6499e-21	U		Cell envelope biogenesis, outer membrane/ Biosynthesis and degradation of murein sacculus and peptidoglycan
N5-carboxyaminoimidazole ribonucleotide mutase	purE	L2837	198037216	B4EA21	B737 v S7437	EB v S	Down	1.69869	0.0015998	59.5	6.65	18.127	5.7827e-155	U		Nucleotide transport and metabolism
N5-carboxyaminoimidazole ribonucleotide mutase	purE	L2837	198037216	B4EA21	S7437 v B5734	S v LB	Up	1.77448	0.00345825	50.3	6.65	18.127	5.4306e-195	U		Nucleotide transport and metabolism
Pyruvate kinase	pykA	L2840	198037219	B4EA24	B737 v B5734	EB v LB	Down	1.56762	1.4364e-05	50.8	5.59	51.369	0	C	9.97	Carbohydrate transport and metabolism
Pyruvate kinase	pykA	L2840	198037219	B4EA24	B737 v S7437	EB v S	Down	1.51485	5.37414e-05	64	5.59	51.369	0	C	9.97	Carbohydrate transport and metabolism
Beta-hexosaminidase 1	nagZ1	L2860	198037237	B4EA43	S7815 V S7795	E v L	Down	5.68161	0.0001147	17.825	7.76	37.035	2.5406e-29	C	9.97	Carbohydrate transport and metabolism/ beta glucosidase related glycosidases
Beta-hexosaminidase 1	nagZ1	L2860	198037237	B4EA43	S7815 V S7783	E v M	Down	2.28869	0.00151243	19.525	7.76	37.035	7.9191e-28	C	9.97	Carbohydrate transport and metabolism/ beta glucosidase related glycosidases
Beta-hexosaminidase 1	nagZ1	L2860	198037237	B4EA43	B737 v B5734	EB v LB	Down	3.21396	0.00054364	36.4	7.76	37.035	6.5571e-38	C	9.97	Carbohydrate transport and metabolism/ beta glucosidase related glycosidases
Beta-hexosaminidase 1	nagZ1	L2860	198037237	B4EA43	B737 v S7437	EB v S	Down	2.06691	0.00378098	31.3	7.76	37.035	2.1687e-40	C	9.97	Carbohydrate transport and metabolism/ beta glucosidase related glycosidases
Pyridoxine 5-phosphate synthase	pdxJ1	L2862	198037239	B4EA45	B737 v B5734	EB v LB	Down	1.66365	0.0136843	70.8	5.5	27.956	2.1404e-101	C	9.97	Biosynthesis of cofactors, prosthetic groups, and carriers/ involved in the de novo synthesis of vitB6
Pyridoxine 5-phosphate synthase	pdxJ1	L2862	198037239	B4EA45	B737 v S7437	EB v S	Down	1.61673	0.00195098	41.1	5.5	27.956	3.8312e-98	C	9.97	Biosynthesis of cofactors, prosthetic groups, and carriers/ involved in the de novo synthesis of vitB7
Pseudouridine synthase	rluC1	L2887	198037264	B4EAJ5	B737 v B5734	EB v LB	Up	1.60893	0.00104388	31.4	9.67	37.388	6.9036e-28	C	9.97	Protein synthesis/ tRNA and rRNA base modification/ pseudouridine synthase activity
Ribonuclease E 1	rne1	L2888	198037265	B4EAJ6	B737 v S7437	EB v S	Up	1.81642	0.0324344	30.7	5.64	114.35	7.2186e-148	C	9.97	Transcription/ Degradation of RNA
Molybdopterin biosynthesis protein MoeA 1	moeA1	L2891	198037268	B4EAJ9	S7815 V S7783	E v M	Down	3.49934	0.000542361	6.8125	5.03	43.241	1.4485e-20	C	9.26	Coenzyme metabolism
Molybdopterin biosynthesis protein MoeA 1	moeA1	L2891	198037268	B4EAJ9	B737 v S7437	EB v S	Up	1.51781	0.0325914	17.3	5.03	43.241	6.9803e-14	C	9.26	Coenzyme metabolism
Uncharacterized protein	BCAL2906	L2906	198037283	B4EAL4	S7815 V S7795	E v L	Down	2.10526	0.02493	57.7875	7.91	7.5788	2.2186e-18	U		DNA replication, recombination, and repair
Fumarate hydratase class II	fumC	L2908	198037285	B4EAL6	S7815 V S7795	E v L	Down	1.88661	0.00768387	59.3	6.12	49.712	0	C	9.97	Energy production and conversion/ TCA cycle
Long-chain acyl-CoA thioester hydrolase	BCAL2909	L2909	198037286	B4EAL7	B737 v B5734	EB v LB	Down	1.94292	0.00234938	40.5	6.9	17.728	5.1701e-12	C	8.96	Lipid metabolism
Long-chain acyl-CoA thioester hydrolase	BCAL2909	L2909	198037286	B4EAL7	B737 v S7437	EB v S	Down	2.05198	0.0033435	14.6	6.9	17.728	1.0381e-12	C	8.96	Lipid metabolism
Putative membrane protein	BCAL2947	L2947	198037324	B4EB37	B737 v S7437	EB v S	Up	2.25835	0.00683966	11.5	5.86	43.816	1.763e-07	C	8.96	Lipopolysaccharide biosynthesis
Putative ompA family protein	ompA	L2958	198037335	B4EB48	S7437 v B5734	S v LB	Up	1.54435	0.0402689	40.1	9.28	23.967	1.246e-210	OM	9.93	Cell envelope biogenesis, outer membrane/ Outer membrane protein and related peptidoglycan-associated (lipo)proteins
NAD-dependent formate dehydrogenase beta subunit	fdsB	L2977	198037363	B4EB76	S7437 v B5734	S v LB	Down	3.09148	0.000223125	22.1	5.39	55.003	6.457e-51	CM	9.99	Energy metabolism
Adenine deaminase	add	L2989	198037376	B4EB89	B737 v B5734	EB v LB	Down	1.56895	0.000150353	63	5.14	37.821	1.4297e-40	C	9.97	Nucleotide transport/ metabolism/ adenosine deaminase
Adenine deaminase	add	L2989	198037376	B4EB89	B737 v S7437	EB v S	Down	1.70767	6.96197e-05	21.1	5.14	37.821	3.3983e-50	C	9.97	Nucleotide transport/ metabolism/ adenosine deaminase
Guanine deaminase	guaD	L2990	198037377	B4EB90	S7815 V S7795	E v L	Up	1.57451	0.000627991	53.45	5.48	48.339	0	C	9.97	Nucleotide transport and metabolism
Guanine deaminase	guaD	L2990	198037377	B4EB90	B737 v S7437	EB v S	Down	1.51645	0.000706268	73.1	5.48	48.339	0	C	9.97	Nucleotide transport and metabolism
Transcription elongation factor GreB	greB	L3009	198037396	B4EBP3	S7437 v B5734	S v LB	Up	1.57669	0.000119408	49.2	4.72	20.773	5.2332e-60	C	9.97	Transcription/ DNA-dependent transcription, elongation
Guanosine-3,5-bis(Diphosphate) 3-pyrophosphohydrolase	spoT	L3010	198037397	B4EBP4	S7815 V S7795	E v L	Up	2.27789	0.00384536	7.4375	8.66	88.067	1.0835e-17	C	8.96	Adaptations to atypical conditions/ signal transduction mechanisms
Site-determining protein	minD	L3026	198037413	B4EBR0	S7815 V S7795	E v L	Down	1.58799	0.0491626	59.925	5.5	29.044	0	C (may have multiple localisation sites)	9.12	Cell division and chromosome partitioning
ABC transporter ATP-binding component	BCAL3038	L3038	198037425	B4EBS2	S7437 v B5734	S v LB	Down	1.87358	0.0170063	24.7	6.02	40.498	2.3387e-50	CM	10	Carbohydrate transport and metabolism
ABC transporter ATP-binding component	BCAL3038	L3038	198037425	B4EBS2	B737 v S7437	EB v S	Up	1.94447	0.00113434	24.7	6.02	40.498	2.03e-51	CM	10	Carbohydrate transport and metabolism
Maltose-binding protein	malE	L3041	198037428	B4EBS5	B737 v S7437	EB v S	Up	2.04068	0.00258721	62.9	8.73	44.222	0	P	9.76	sugar binding / carbohydrate transort and metabolism
Maltose-binding protein	malE	L3041	198037428	B4EBS5	S7437 v B5734	S v LB	Down	2.62733	0.00273692	61	8.73	44.222	0	P	9.76	sugar binding / carbohydrate transort and metabolism
6-phosphogluconolactonase	pgl	L3043	198037430	B4EBS7	S7815 V S7795	E v L	Down	1.53273	0.0258822	69.9875	5.37	24.147	3.8577e-215	U		Carbohydrate transport and metabolism/ pentose phosphate pathway
Glucokinase	glk	L3044	198037431	B4EBS8	S7815 V S7795	E v L	Down	2.49718	0.000751741	36.6	6.48	68.564	4.4982e-139	C	9.97	carbohydrate metabolic process/ Glycolosis/ Gluconeogenesis
Glucokinase	glk	L3044	198037431	B4EBS8	S7783 V S7795	M v L	Down	1.66775	0.0131231	31.175	6.48	68.564	1.4782e-77	C	9.97	carbohydrate metabolic process/ Glycolosis/ Gluconeogenesis
Glucokinase	glk	L3044	198037431	B4EBS8	S7437 v B5734	S v LB	Down	1.8349	8.90222e-06	51.1	6.48	68.564	2.8439e-221	C	9.97	carbohydrate metabolic process/ Glycolosis/ Gluconeogenesis
Riboflavin biosynthesis protein RibD	ribD	L3050	198037437	B4EBT4;B4EPA9	S7437 v B5734	S v LB	Up	1.56558	2.61167e-05	49.9	6.56	39.694	1.7094e-131	C	9.97	Biosynthesis of cofactors, prosthetic groups, and carriers/ riboflavin biosynthetic process
Riboflavin synthase alpha chain	ribE	L3051	198037438	B4EBT5	B737 v B5734	EB v LB	Up	1.53262	0.00272707	46.8	5.3	22.068	3.9128e-104	C	9.97	Biosynthesis of cofactors, prosthetic groups, and carriers/ riboflavin biosynthetic process
Riboflavin synthase alpha chain	ribE	L3051	198037438	B4EBT5	S7437 v B5734	S v LB	Up	2.04698	0.000112591	58.9	5.3	22.068	5.3954e-78	C	9.97	Biosynthesis of cofactors, prosthetic groups, and carriers/ riboflavin biosynthetic process
Uncharacterized protein	BCAL3052	L3052	198037439	B4EBT6	S7437 v B5734	S v LB	Up	1.50389	0.00144907	58.1	6.19	19.129	3.1482e-106	C	9.97	Unknown
Uncharacterized protein	BCAL3052	L3052	198037439	B4EBT6	B737 v S7437	EB v S	Down	2.07754	6.85631e-06	57	6.19	19.129	3.0952e-154	C	9.97	Unknown
tRNA (guanine-N(7)-)-methyltransferase	trmB	L3090	198037478	B4ECB1	S7815 V S7795	E v L	Up	2.18328	0.0197245	11.2	6.04	28.756	4.8934e-16	C	9.97	Protein synthesis/ tRNA and rRNA base modification
Coproporphyrinogen-III oxidase	hemN	L3094	198037482	B4ECB5	S7783 V S7795	M v L	Up	1.97042	0.0103644	6.5125	6.68	51.38	1.6657e-12	C	9.97	Biosynthesis of cofactors, prosthetic groups, and carriers/ porphyrin and chlorophyll metabolism
Coproporphyrinogen-III oxidase	hemN	L3094	198037482	B4ECB5	S7437 v B5734	S v LB	Up	13.8979	5.11761e-09	39.7	6.68	51.38	4.4341e-104	C	9.97	Biosynthesis of cofactors, prosthetic groups, and carriers/ porphyrin and chlorophyll metabolism
Uncharacterized protein	wbxY	L3111	198037499	B4ECD2	S7815 V S7795	E v L	Up	2.3161	0.0381673	34.7	8.44	32.74	3.4373e-97	C	8.96	LPS biosynthesis/ O antigen biosynthetic process
Uncharacterized protein	wbxY	L3111	198037499	B4ECD2	B737 v S7437	EB v S	Up	3.05548	0.00541761	44.2	8.44	32.74	3.8532e-104	C	8.96	LPS biosynthesis/ O antigen biosynthetic process
Putative kinase	BCAL3145	L3145	198037531	B4ECT6	B737 v S7437	EB v S	Down	1.87118	0.000967906	28.8	4.32	30.533	1.9091e-114	U		thiamine biosynthetic process
60 kDa chaperonin	groL	L3146	198037532	B4ECT7	B737 v B5734	EB v LB	Up	1.7182	0.000939952	19.2	5.13	56.98	0	C	9.97	Protein folding and stabilization
60 kDa chaperonin	groEL	L3146	198037532	B4ECT7	B737 v S7437	EB v S	Up	1.85144	0.000265563	81	5.13	56.98	0	C	9.97	Protein folding and stabilization
10 kDa chaperonin	groS	L3147	198037533	B4ECT8	B737 v B5734	EB v LB	Up	1.65007	0.0365392	81.6	5.79	10.49	7.8927e-270	C	9.26	Posttranslational modification, protein turnover, chaperones
Putative exported protein	BCAL3149	L3149	198037535	B4ECU0	S7815 V S7795	E v L	Up	14.6578	4.63276e-07	25.825	5.97	22.719	3.035e-51	U (may have numerous localisation sites)		Cell envelope biogenesis, outer membrane/ Outer membrane lipoprotein-sorting protein
Putative exported protein	BCAL3149	L3149	198037535	B4ECU0	S7783 V S7795	M v L	Up	1.99405	0.00379945	39.525	5.97	22.719	2.4959e-52	U (may have numerous localisation sites)		Cell envelope biogenesis, outer membrane/ Outer membrane lipoprotein-sorting protein
Uncharacterized protein	BCAL3159	L3159	198037545	B4ECV0	S7437 v B5734	S v LB	Up	3.48027	0.00305422	28.5	5.26	26.072	1.5779e-21	C	8.96	Secondary metabolites biosynthesis, transport, and catabolism
Putative isomerase	BCAL3168	L3168	198037554	B4ECV9	B737 v B5734	EB v LB	Down	1.73291	0.0147133	53.1	5.7	26.014	1.5323e-52	C	8.96	Secondary metabolites biosynthesis, transport, and catabolism
Putative aminotransferase	BCAL3177	L3177	198037563	B4ECW8	S7815 V S7795	E v L	Up	1.58151	0.000822669	30.775	6.02	41.971	7.8941e-139	U (may have numerous localisation sites)		Amino acid transport and metabolism
LysR family regulatory protein	BCAL3178	L3178	198037564	B4ECW9	S7437 v B5734	S v LB	Down	2.32479	8.82451e-05	83.5	6.48	34.784	0	C	9.97	Transcriptional regulator
LysR family regulatory protein	BCAL3178	L3178	198037564	B4ECW9	B737 v S7437	EB v S	Up	2.65746	1.83734e-06	85.7	6.48	34.784	0	C	9.97	Transcriptional regulator
Probable D-lactate dehydrogenase	ldhA	L3179	198037565	B4ECX0	B737 v S7437	EB v S	Up	1.54291	0.000244949	59.3	5.91	36.115	0	C	9.97	Amino acid biosynthesIs (L-serine)/ Pyruvate metabolism
Probable D-lactate dehydrogenase	ldhA	L3179	198037565	B4ECX0	S7437 v B5734	S v LB	Down	1.75175	4.89984e-05	59.3	5.91	36.115	0	C	9.97	Amino acid biosynthesIs (L-serine)/ Pyruvate metabolism
Putative hydrolase	BCAL3183	L3183	198037569	B4ECX4	S7437 v B5734	S v LB	Down	1.81177	0.000434116	60.5	5.46	46.8	0	C	9.26	Energy metabolism/ tyrosine catabolic process
Putative hydrolase	BCAL3183	L3183	198037569	B4ECX4	B737 v B5734	EB v LB	Down	1.68284	0.000440756	21.4	5.46	46.8	0	C	9.26	Energy metabolism/ tyrosine catabolic process
Putative oxidoreductase	BCAL3192	L3192	198037578	B4ECY3	B737 v B5734	EB v LB	Down	1.54899	0.00657875	24.6	5.84	23.812	0	C	9.26	Posttranslational modification, protein turnover, chaperones/ adaptation to atypical conditions
Putative TolQ transport transmembrane protein	tolQ	L3200	198037586	B4EDB7	B737 v S7437	EB v S	Up	2.55455	0.0051176	20.4	9.68	24.994	6.4177e-32	CM	10	Pathogenesis/ Intracellular trafficking and secretion/ biopolymer transport protein
Putative TolR-related protein	tolR	L3201	198037587	B4EDB8	B737 v S7437	EB v S	Up	1.53365	0.0391947	26.8	9.34	16.01	4.2909e-11	CM	9.82	Pathogenesis/ Intracellular trafficking and secretion/ biopolymer transport protein
DNA mismatch repair protein MutL	mutL	L3256	198037638	B4EDH2	S7437 v B5734	S v LB	Down	2.31306	0.0186632	10.8	5.95	71.115	1.0346e-11	C	9.97	DNA replication, recombination, and repair/ mismatch repair
Poly(A) polymerase I	pcnB	L3264	198037645	B4EDI0	B737 v B5734	EB v LB	Down	12.262	1.7856e-05	52.2	9.38	57.451	3.0312e-60	C	9.97	Translation
Poly(A) polymerase I	pcnB	L3264	198037645	B4EDI0	S7437 v B5734	S v LB	Down	15.3823	6.21786e-06	35.1	9.38	57.451	2.2257e-82	C	9.97	Translation
DNA repair protein RecN	BCAL3277	L3277	198037658	B4EDZ9	B737 v B5734	EB v LB	Up	1.64675	0.0279401	94.2	5.57	58.782	6.419e-60	C	9.97	DNA metabolism, replication, recombination, and repair
DNA repair protein RecN	BCAL3277	L3277	198037658	B4EDZ9	B737 v S7437	EB v S	Up	1.63952	0.00522497	19.7	5.57	58.782	5.3247e-26	C	9.97	DNA metabolism, replication, recombination, and repair
Phospho-2-dehydro-3-deoxyheptonate aldolase	aroG	L3282	198037663	B4EE04	B737 v B5734	EB v LB	Up	1.59934	0.0065933	63.5	6.21	38.797	0	C	9.97	Amino acid biosynthesis/aromatic amino acid family
Phospho-2-dehydro-3-deoxyheptonate aldolase	aroG	L3282	198037663	B4EE04	S7437 v B5734	S v LB	Up	1.97657	0.00163311	51.5	6.21	38.797	6.2262e-232	C	9.97	Amino acid biosynthesis/aromatic amino acid family
Flavohemoprotein	hmpA	L3285	198037666	B4EE07	S7815 V S7795	E v L	Up	3.59677	0.000373875	23.825	5.88	43.639	5.0081e-85	C	9.97	Energy production and conversion / Phenylacetate catabolism
Flavohemoprotein	hmpA	L3285	198037666	B4EE07	S7815 V S7783	E v M	Up	2.89638	0.000297943	22.1625	5.88	43.639	2.6678e-71	C	9.97	Energy production and conversion / Phenylacetate catabolism
Flavohemoprotein	hmpA	L3285	198037666	B4EE07	B737 v B5734	EB v LB	Up	3.35922	1.02094e-05	70	5.88	43.639	1.8391e-140	C	9.97	Energy production and conversion / Phenylacetate catabolism
Flavohemoprotein	hmpA	L3285	198037666	B4EE07	B737 v S7437	EB v S	Down	3.92448	0.000923073	32.3	5.88	43.639	2.8983e-47	C	9.97	Energy production and conversion / Phenylacetate catabolism
Flavohemoprotein	hmpA	L3285	198037666	B4EE07	S7783 V S7795	M v L	Up	1.51005	0.00742656	25.425	5.88	43.639	2.0164e-98	C	9.97	Energy production and conversion / Phenylacetate catabolism
Flavohemoprotein	hmpA	L3285	198037666	B4EE07	S7437 v B5734	S v LB	Up	32.72	4.23168e-05	42	5.88	43.639	3.7072e-121	C	9.97	Energy production and conversion / Phenylacetate catabolism
Cobalamin adenosyltransferase protein	BCAL3286	L3286	198037667	B4EE08	S7815 V S7795	E v L	Down	1.96305	0.00793437	34.1	6.9	19.828	9.8709e-76	C	9.97	Biosynthesis of cofactors, prosthetic groups, and carriers/ Heme, porphyrin, and cobalamin
Putative ATP-dependent DNA helicase	recG	L3302	198037682	B4EE23	B737 v S7437	EB v S	Up	1.57372	0.0118252	7.3	8.3	80.721	3.7189e-12	C	9.97	DNA replication, recombination, and repair / Transcription
Putative exported protein	BCAL3311	L3311	198037691	B4EE32	S7815 V S7795	E v L	Up	2.18253	0.028036	33.575	9.03	19.558	1.7625e-85	P	9.84	Unknown/ The structure may consists of an extended, eight-stranded, antiparallel beta-barrel that resembles the lipocalin fold.
Putative exported protein	BCAL3311	L3311	198037691	B4EE32	S7437 v B5734	S v LB	Up	3.43307	0.00581664	41.4	9.03	19.558	2.7715e-47	P	9.84	Unknown/ The structure may consists of an extended, eight-stranded, antiparallel beta-barrel that resembles the lipocalin fold.
Putative exported protein	BCAL3311	L3311	198037691	B4EE32	B737 v S7437	EB v S	Down	1.97055	0.0115543	32.8	9.03	19.558	7.4129e-43	P	9.84	Unknown/ The structure may consists of an extended, eight-stranded, antiparallel beta-barrel that resembles the lipocalin fold.
Uncharacterized protein	BCAL3319	L3319	198037699	B4EE40	S7437 v B5734	S v LB	Up	1.68728	0.0023104	66.9	5.57	17.437	4.0644e-53	U		Unknown/ may have hydrophobic binding pocket
Uncharacterized protein	BCAL3319	L3319	198037699	B4EE40	B737 v S7437	EB v S	Down	2.23303	2.22896e-05	59.7	5.57	17.437	3.7846e-46	U		Unknown/ may have hydrophobic binding pocket
NAD(P) transhydrogenase subunit alpha	pntAA	L3327	198037707	B4EE48	S7815 V S7795	E v L	Up	2.18207	0.00842579	10.7875	6.26	39.207	4.3006e-14	CM	7.88	Energy production and conversion
NAD(P) transhydrogenase subunit alpha	pntAA	L3327	198037707	B4EE48	B737 v S7437	EB v S	Down	1.58263	0.00752799	10.8	6.26	39.207	1.5768e-10	CM	7.88	Energy production and conversion
NAD(P) transhydrogenase subunit alpha	pntAA	L3327	198037707	B4EE48	S7437 v B5734	S v LB	Up	1.69384	0.00147977	20.6	6.26	39.207	1.7252e-26	CM	7.88	Energy production and conversion
Putative hydrolase	BCAL3328	L3328	198037708	B4EE49	B737 v S7437	EB v S	Up	2.25504	0.00267967	42.6	5.58	18.63	2.518e-58	C	9.97	DNA rmetabolism/ eplication, recombination, and repair
Putative phosphoglycerate mutase	BCAL3342	L3342	198037722	B4EET0	S7437 v B5734	S v LB	Down	1.90053	0.0261511	37.3	5.89	24.291	9.5771e-50	C	9.97	Biosynthesis of cofactors, prosthetic groups, and carriers/ glycolysis, gluconeogenesis or metabolic pathways
Family C44 non-peptidase homologue	BCAL3352	L3352	198037733	B4EEU1	B737 v B5734	EB v LB	Up	1.75315	0.00110377	59	5.22	33.073	1.7297e-64	C	9.97	Predicted glutamine amidotransferase
Family C44 non-peptidase homologue	BCAL3352	L3352	198037733	B4EEU1	B737 v S7437	EB v S	Up	1.50692	0.0021851	35.9	5.22	33.073	1.6304e-49	C	9.97	Predicted glutamine amidotransferase
Periplasmic glutamate/aspartate-binding protein	gltI	L3358	198037737	B4EEU6	B737 v B5734	EB v LB	Up	2.38961	0.00164799	21.4	8.84	32.564	0	P	9.76	Amino acid transport and metabolism / Signal transduction mechanisms/ lysine-arginine-ornithine-binding periplasmic protein
Periplasmic glutamate/aspartate-binding protein	gltI	L3358	198037737	B4EEU6	B737 v S7437	EB v S	Up	2.13617	0.00504347	73.1	8.84	32.564	0	P	9.76	Amino acid transport and metabolism / Signal transduction mechanisms/ lysine-arginine-ornithine-binding periplasmic protein
Glutamate dehydrogenase	BCAL3359	L3359	198037738	B4EEU7	S7437 v B5734	S v LB	Up	2.15606	2.66272e-06	58.4	6.12	46.406	0	C	9.97	Amino acid transport and metabolism
Glutamate dehydrogenase	BCAL3359	L3359	198037738	B4EEU7	B737 v B5734	EB v LB	Up	2.0729	0.000559333	25.5	6.12	46.406	0	C	9.97	Amino acid transport and metabolism
Adenylosuccinate lyase	purB	L3361	198037740	B4EEU9	S7815 V S7795	E v L	Down	1.85793	8.8185e-05	64.1625	6	51.881	0	C	9.97	Nucleotide transport and metabolism/ Purine ribonucleotide biosynthesis
Phosphogluconate dehydratase	edd	L3367	198037746	B4EEV5	B737 v S7437	EB v S	Down	2.11049	0.00360822	16.7	6.27	65.258	8.3895e-16	C	9.97	Energy metabolism/ Entner-Doudoroff pathway
Phosphogluconate dehydratase	edd	L3367	198037746	B4EEV5	S7437 v B5734	S v LB	Up	4.37778	3.48449e-05	26.4	6.27	65.258	3.5161e-55	C	9.97	Energy metabolism/ Entner-Doudoroff pathway
Gamma-glutamyl phosphate reductase	proA	L3370	198037749	B4EEV8	B737 v B5734	EB v LB	Up	1.56765	0.000694592	29.6	6.25	46.558	7.2933e-252	C	9.97	Amino acid transport and metabolism
Gamma-glutamyl phosphate reductase	proA	L3370	198037749	B4EEV8	S7437 v B5734	S v LB	Up	1.84472	0.000142615	50.3	6.25	46.558	3.2793e-206	C	9.97	Amino acid transport and metabolism
Putative DNA polymerase III delta subunit	BCAL3371	L3371	198037750	B4EEV9	B737 v S7437	EB v S	Up	1.55857	0.0256569	20.1	9.48	39.623	7.792e-33	C	8.96	DNA metabolism, replication, recombination, and repair
Ferric uptake regulator	fur	L3378	198037757	B4EEW6	B737 v S7437	EB v S	Up	1.67113	1.02128e-05	71.8	5.96	16.225	6.08e-270	C	9.97	Ferric uptake regulator
Ferric uptake regulator	fur	L3378	198037757	B4EEW6	S7437 v B5734	S v LB	Down	1.57778	4.71741e-05	71.8	5.96	16.225	4.9495e-260	C	9.97	Ferric uptake regulator
Uncharacterized protein	BCAL3393	L3393	198037772	B4EEY1	S7437 v B5734	S v LB	Down	1.55585	0.00163892	73.3	4.89	20.621	6.4312e-121	C	8.96	Unknown/ similar to ribonuclease B. amyloliquefaciens
Putative competence-damaged related protein	BCAL3398	L3398	198037777	B4E5S8	S7437 v B5734	S v LB	Up	1.83592	0.0163049	67.5	6.51	17.636	3.526e-36	U		DNA metabolism
Putative competence-damaged related protein	BCAL3398	L3398	198037777	B4E5S8	B737 v S7437	EB v S	Down	1.8484	0.0223336	52.4	6.51	17.636	1.4341e-81	U		DNA metabolism
Shikimate dehydrogenase	aroE	L3413	198037792	B4E5U3	B737 v S7437	EB v S	Up	1.89342	0.0262276	29.9	5.44	29.167	7.5268e-30	C	9.26	Amino acid transport and metabolism
Shikimate dehydrogenase	aroE	L3413	198037792	B4E5U3	S7437 v B5734	S v LB	Down	1.79614	0.000188349	29.9	5.44	29.167	9.482e-50	C	9.26	Amino acid transport and metabolism
Putative exoribonuclease II	BCAL3414	L3414	198037793	B4E5U4	S7437 v B5734	S v LB	Down	1.65634	0.000429832	23.1	4.87	75.868	6.2894e-60	C	9.97	Transcription
Putative exoribonuclease II	BCAL3414	L3414	198037793	B4E5U4	B737 v S7437	EB v S	Up	1.57839	0.00483313	19.5	4.87	75.868	1.4633e-48	C	9.97	Transcription
Uncharacterized protein	BCAL3415	L3415	198037794	B4E5U5	S7437 v B5734	S v LB	Up	4.31991	0.0142237	50.8	5.58	20.83	2.1895e-30	C	9.97	Predicted esterase
Uncharacterized protein	BCAL3415	L3415	198037794	B4E5U5	B737 v S7437	EB v S	Down	4.79169	0.00211305	49.2	5.58	20.83	3.6524e-36	C	8.96	Predicted esterase
UDP-N-acetylmuramate:L-alanyl-gamma-D-glutamyl-meso-diaminopimelate ligase	mpl	L3416	198037795	B4E5U6	B737 v S7437	EB v S	Down	38.2563	1.18527e-08	52.7	5.84	49.481	9.9659e-187	C	9.97	Cell envelope biogenesis, outer membrane / biosynthesis& degradation of murein and peptidoglycan
UDP-N-acetylmuramate:L-alanyl-gamma-D-glutamyl-meso-diaminopimelate ligase	mpl	L3416	198037795	B4E5U6	S7437 v B5734	S v LB	Up	34.4827	3.72183e-07	50.5	5.84	49.481	3.8641e-171	C	9.97	Cell envelope biogenesis, outer membrane / biosynthesis& degradation of murein and peptidoglycan
Biotin carboxyl carrier protein of acetyl-CoA carboxylase	accB	L3420	198037799	B4E5V0	B737 v B5734	EB v LB	Down	1.50074	0.000357443	9.7	4.7	16.824	1.5256e-108	C	8.96	Fatty acid and phospholipid metabolism
Probable thiol peroxidase	tpx	L3424	198037803	B4E5V4	B737 v S7437	EB v S	Down	1.94831	0.000992185	93.4	5.32	17.227	7.9343e-290	P	9.94	Posttranslational modification, protein turnover, chaperones
Probable thiol peroxidase	tpx	L3424	198037803	B4E5V4	S7437 v B5734	S v LB	Up	1.79216	0.0217368	94.6	5.32	17.227	0	P	9.94	Posttranslational modification, protein turnover, chaperones
Ribonucleoside-diphosphate reductase subunit beta	nrdB	L3428	198037807	B4E5V8	B737 v B5734	EB v LB	Up	1.76786	6.7851e-05	36.4	5.34	45.939	7.889e-244	C	9.97	Nucleotide transport and metabolism
Ribonucleoside-diphosphate reductase subunit beta	nrdB	L3428	198037807	B4E5V8	B737 v S7437	EB v S	Up	1.91361	4.74721e-06	60	5.34	45.939	4.6225e-164	C	9.97	Nucleotide transport and metabolism
Ribonucleoside-diphosphate reductase	BCAL3429	L3429	198037808	B4E5V9	S7437 v B5734	S v LB	Up	1.54146	0.000202193	68.5	5.92	110.04	0	C	9.97	Nucleotide transport and metabolism
Ribonucleoside-diphosphate reductase	BCAL3429	L3429	198037808	B4E5V9	B737 v B5734	EB v LB	Up	2.27596	1.15451e-05	33.8	5.92	110.04	0	C	9.97	Nucleotide transport and metabolism
N-acetylmuramyl-L-alanine amidase	ampD	L3430	198037809	B4E5W0	S7815 V S7795	E v L	Down	1.78534	0.0333481	16.3875	5.38	21.514	8.7537e-40	C	9.97	Cell envelope biogenesis, outer membrane
N-acetylmuramyl-L-alanine amidase	ampD	L3430	198037809	B4E5W0	S7783 V S7795	M v L	Down	1.7417	0.00146268	19.9	5.38	21.514	9.694e-10	C	9.97	Cell envelope biogenesis, outer membrane
Signal recognition particle protein	ffh	L3433	198037812	B4E5W3	B737 v S7437	EB v S	Up	2.1411	0.0210144	58.9	9.45	49.267	3.0086e-189	CM	7.88	Protein and peptide secretion and trafficking/ signal recognition particle, plasma membrane targeting
Octaprenyl-diphosphate synthase	ispB	L3443	198037822	B4E5X3	B737 v S7437	EB v S	Up	1.69505	0.00361833	43.8	4.92	35.652	6.9522e-98	C	9.97	Biosynthesis of cofactors, prosthetic groups, and carriers/ terpenoid backbone synthesis
Dephospho-CoA kinase	coaE	L3448	198037827	B4E5X8	S7815 V S7795	E v L	Down	1.50254	0.0107906	15.3	6.52	21.748	4.3933e-12	C	9.97	Biosynthesis of cofactors, prosthetic groups, and carriers/ coenzyme A biosynthetic process
Cell division protein ftsA	ftsA	L3458	198037837	B4E6I8	S7815 V S7795	E v L	Down	1.61496	0.00626669	53.1875	4.95	43.818	0	Cytoplamic	9.97	cell division /ATPase involvedin chromosome partition
Cell division protein ftsA	ftsA	L3458	198037837	B4E6I8	B737 v B5734	EB v LB	Down	1.55741	0.0158821	78.2	4.95	43.818	0	C	9.97	cell division /ATPase involvedin chromosome partition
Cell division protein ftsA	ftsA	L3458	198037837	B4E6I8	S7783 V S7795	M v L	Down	1.59052	0.0098337	53.5375	4.95	43.818	0	Cytoplamic	9.97	cell division /ATPase involvedin chromosome partition
Cell division protein ftsA	ftsA	L3458	198037837	B4E6I8	S7437 v B5734	S v LB	Down	1.67168	0.00561766	63.7	4.95	43.818	0	C	9.97	cell division /ATPase involvedin chromosome partition
Long-chain-fatty-acid--CoA ligase	fadD	L3474	198037853	B4E6K4	B737 v S7437	EB v S	Up	1.96823	0.0241428	39	8.35	60.836	6.2459e-166	C	9.97	Lipid metabolism / Secondary metabolites biosynthesis, transport, and catabolism
Catalase-related peroxidase	BCAL3477	L3477	198037856	B4E6K7	B737 v S7437	EB v S	Up	2.02708	0.023077	10.4	9.39	38.465	1.2478e-28	P	10	Inorganic ion transport and metabolism/ Tryptophan metabolism/ methane metabolism
Uncharacterized protein	BCAL3488	L3488	198037867	B4E6L8	S7437 v B5734	S v LB	Up	2.00639	0.0133784	11.4	5.75	46.203	5.6481e-11	U		Biosynthesis of cofactors, prosthetic groups, and carriers
Type III restriction-modification system methylase	BCAL3494	L3494	198037873	B4E6M4	S7437 v B5734	S v LB	Down	1.504	0.015744	42.7	5.87	74.148	5.6091e-87	C	8.96	DNA replication, recombination, and repair/ Adenine specific DNA methylase Mod
MarR family regulatory protein	BCAL3512	L3512	198037892	B4E6P3	S7815 V S7795	E v L	Down	1.55628	0.0293716	30.7125	5.32	17.793	5.3459e-10	C	9.26	Transcriptional regulators
Type II secretion system protein G	gspG	L3523	198037901	B4E797	B737 v B5734	EB v LB	Up	1.74933	0.0154674	49.5	7.95	16.781	3.4834e-66	CM	9.82	Cell motility and secretion / Intracellular trafficking and secretion/ pathogenesis
Type II secretion system protein G	gspG	L3523	198037901	B4E797	B737 v S7437	EB v S	Up	2.32648	0.00401294	44.7	7.95	16.781	3.3302e-95	CM	9.82	Cell motility and secretion / Intracellular trafficking and secretion/ pathogenesis
Putative sigma factor	BCAM0001	M0001	190714217	B3KYE4	B737 v B5734	EB v LB	Up	2.11682	0.0154799	53.2	5.39	22.736	3.0826e-74	C	8.96	Transcription
Putative sigma factor	BCAM0001	M0001	190714217	B3KYE4	B737 v S7437	EB v S	Up	1.75854	0.0214583	26.1	5.39	22.736	2.9479e-45	C	8.96	Transcription
Putative partition protein ParA	BCAM0003	M0003	198037912	B4EFY8	S7437 v B5734	S v LB	Down	1.7346	0.00631789	55	6.11	23.889	1.0054e-32	U		cell division /ATPase involvedin chromosome partition
Putative partition protein ParA	BCAM0003	M0003	198037912	B4EFY8	B737 v S7437	EB v S	Up	1.76498	0.0105238	50	6.11	23.889	2.5049e-38	U		cell division /ATPase involvedin chromosome partition
Putative partitioning protein ParB	BCAM0004	M0004	198037913	B4EFY9	B737 v S7437	EB v S	Up	1.52182	0.0217959	35.4	9.36	39.612	9.8729e-46	C	9.97	Chrmosome segregation
Tartrate dehydrogenase	BCAM0016	M0016	198037926	B4EG02	S7815 V S7795	E v L	Up	2.92189	0.0197947	18.75	5.26	39.657	8.6215e-64	C	9.97	Energy metabolism
Tartrate dehydrogenase	BCAM0016	M0016	198037926	B4EG02	S7437 v B5734	S v LB	Up	2.41764	0.00241985	20.2	5.26	39.657	3.9503e-45	C	9.97	Energy metabolism
Tartrate dehydrogenase	BCAM0016	M0016	198037926	B4EG02	B737 v B5734	EB v LB	Up	1.76394	0.0291748	37.3	5.26	39.657	4.1944e-55	C	9.97	Energy metabolism
Putative siderophore-interacting protein	BCAM0026	M0026	198037936	B4EG12	S7815 V S7795	E v L	Down	1.69466	0.0218054	39.025	6.51	29.828	4.142e-90	C	9.97	Siderophore-interacting protein/ Inorganic ion transport and metabolism
Putative aldo/keto reductase	BCAM0042	M0042	198037952	B4EG28	B737 v S7437	EB v S	Down	1.52999	0.000947936	46	5.67	34.008	0	C	9.26	Energy production and conversion
CRP family regulatory protein	BCAM0049	M0049	198037959	B4EG35	S7815 V S7795	E v L	Up	3.98368	5.18995e-06	61.5	7.67	27.199	1.2888e-206	C	9.97	Signal transduction/ cAMP binding protein, activator and regulator of cAMP dependent proteases
CRP family regulatory protein	BCAM0049	M0049	198037959	B4EG35	S7815 V S7783	E v M	Up	1.91909	0.00166215	51.3	7.67	27.199	8.5332e-176	C	9.97	Signal transduction/ cAMP binding protein, activator and regulator of cAMP dependent proteases
CRP family regulatory protein	BCAM0049	M0049	198037959	B4EG35	S7783 V S7795	M v L	Up	1.87462	0.000221005	60	7.67	27.199	1.0474e-216	C	9.97	Signal transduction/ cAMP binding protein, activator and regulator of cAMP dependent proteases
CRP family regulatory protein	BCAM0049	M0049	198037959	B4EG35	S7437 v B5734	S v LB	Up	1.54446	0.000634234	67.7	7.67	27.199	1.2571e-258	C	9.97	Signal transduction/ cAMP binding protein, activator and regulator of cAMP dependent proteases
CRP family regulatory protein	BCAM0049	M0049	198037959	B4EG35	B737 v B5734	EB v LB	Up	5.54101	3.34546e-06	58.8	7.67	27.199	0	C	9.97	Signal transduction/ cAMP binding protein, activator and regulator of cAMP dependent proteases
CRP family regulatory protein	BCAM0049	M0049	198037959	B4EG35	B737 v S7437	EB v S	Up	3.3273	5.48583e-05	69	7.67	27.199	2.9629e-163	C	9.97	Signal transduction/ cAMP binding protein, activator and regulator of cAMP dependent proteases
Universal stress protein	BCAM0050	M0050	198037960	B4EG36	S7815 V S7795	E v L	Up	3.79605	3.7108e-06	88.0625	6.4	16.473	0	U		Signal transducton / UspA
Universal stress protein	BCAM0050	M0050	198037960	B4EG36	S7815 V S7783	E v M	Up	2.21802	0.000308205	87.1	6.4	16.473	0	U		Signal transducton / UspA
Universal stress protein	BCAM0050	M0050	198037960	B4EG36	S7783 V S7795	M v L	Up	1.76565	0.000106421	88.0625	6.4	16.473	0	U		Signal transducton / UspA
Universal stress protein	BCAM0050	M0050	198037960	B4EG36	B737 v B5734	EB v LB	Up	2.25297	2.85416e-05	27.6	6.4	16.473	0	U		Signal transducton / UspA
Universal stress protein	BCAM0050	M0050	198037960	B4EG36	B737 v S7437	EB v S	Up	1.77618	0.000114221	87.1	6.4	16.473	4.8068e-274	U		Signal transducton / UspA
Serine acetyltransferase	srpH	M0053	198037963	B4EG39	S7815 V S7795	E v L	Up	1.51383	0.000504679	25.95	6.2	33.088	7.6266e-88	C	9.97	Amino acid biosynthesis
Putative short-chain dehydrogenase	BCAM0054	M0054	198037964	B4EG40	S7437 v B5734	S v LB	Down	1.61183	0.0435545	42.3	6.35	28.987	4.846e-34	C	9.26	Secondary metabolites biosynthesis, transport, and catabolism / General function prediction only
GTP cyclohydrolase 1	folE	M0055	198037965	B4EG41	S7815 V S7795	E v L	Down	4.30914	0.00522352	22.575	8.57	23.53	4.0532e-22	C	9.97	Biosynthesis of cofactors, prosthetic groups, and carriers/ folate biosynthesis
GTP cyclohydrolase 1	folE	M0055	198037965	B4EG41	S7815 V S7783	E v M	Down	2.51089	0.00352858	36.35	8.57	23.53	1.8631e-26	C	9.97	Biosynthesis of cofactors, prosthetic groups, and carriers/ folate biosynthesis
3-carboxy-cis,cis-muconate cycloisomerase	pcaB	M0060	198037970	B4EGI4	B737 v S7437	EB v S	Down	1.61933	0.00111247	31	5.93	47.454	5.0171e-37	C	9.97	Energy metabolism
Putative 3-oxoadipate enol-lactonase I	BCAM0061	M0061	198037971	B4EGI5	S7437 v B5734	S v LB	Up	1.62338	0.00783126	34.5	5.82	28.012	1.7968e-64	C	8.96	Biosynthesis of cofactors, prosthetic groups, and carriers/ folate biosynthesis/ metabolic pathways
Putative 3-oxoadipate enol-lactonase I	BCAM0061	M0061	198037971	B4EGI5	B737 v S7437	EB v S	Down	1.76715	0.00328103	34.5	5.82	28.012	1.0694e-49	C	8.96	Biosynthesis of cofactors, prosthetic groups, and carriers/ folate biosynthesis/ metabolic pathways
Putative phospholipid-binding exported protein	BCAM0137	M0137	198038047	B4EH37	B737 v S7437	EB v S	Down	3.0809	0.0168742	24.8	10.67	12.731	7.3335e-20	P	9.84	Unknown/ similar to osmY E.coli
Putative phosphotransferase family protein	BCAM0139	M0139	198038049	B4EH39	S7815 V S7783	E v M	Down	1.61679	0.00870604	7.4875	5.67	37.881	2.5068e-14	C	9.97	Biosynthesis of cofactors, prosthetic groups, and carriers/ Thiamine
Putative short-chain dehydrogenase	BCAM0140	M0140	198038050	B4EH40	B737 v B5734	EB v LB	Down	1.97093	0.00501962	42.8	6.24	27.657	2.1638e-11	C	9.97	Fatty acid and phospholipid metabolism
Uncharacterized protein	BCAM0165	M0165	198038074	B4EH65	S7815 V S7795	E v L	Down	2.00555	0.00658137	36.3625	4.9	15.817	3.8414e-56	U		hypothetical protein (in same oeron as a putative lipoprotein)
Uncharacterized protein	BCAM0165	M0165	198038074	B4EH65	S7815 V S7783	E v M	Down	1.88917	0.00506646	33.575	4.9	15.817	1.9224e-56	U		hypothetical protein (in same oeron as a putative lipoprotein)
Uncharacterized protein	BCAM0165	M0165	198038074	B4EH65	S7437 v B5734	S v LB	Up	2.11565	0.00901193	45.8	4.9	15.817	6.8607e-46	U		hypothetical protein (in same oeron as a putative lipoprotein)
Uncharacterized protein	BCAM0165	M0165	198038074	B4EH65	B737 v B5734	EB v LB	Up	7.85998	0.000137376	47.1	4.9	15.817	1.7849e-60	U		hypothetical protein (in same oeron as a putative lipoprotein)
Uncharacterized protein	BCAM0165	M0165	198038074	B4EH65	B737 v S7437	EB v S	Up	2.2181	0.00673054	39.6	4.9	15.817	2.6158e-29	U		hypothetical protein (in same oeron as a putative lipoprotein)
2-isopropylmalate synthase	leuA	M0187	198038097	B4EHL9	B737 v B5734	EB v LB	Up	1.97418	0.00361753	50.9	5.36	62.847	6.1044e-93	C	8.96	Amino acid transport and metabolism/ pyruvate metabolism
2-isopropylmalate synthase	leuA	M0187	198038097	B4EHL9	B737 v S7437	EB v S	Up	1.83961	8.05794e-05	22.1	5.36	62.847	3.2457e-99	C	8.96	Amino acid transport and metabolism/ pyruvate metabolism
N-acylhomoserine lactone dependent regulatory protein	BCAM0188	M0188	198038098	B4EHM0	S7437 v B5734	S v LB	Down	1.88648	0.0266681	20.3	7.76	26.094	4.4165e-14	C	9.26	Transcription/ intraspecies quorum sensing/ positive regulation of siderophore biosynthetic process/ negative regulation of sequence-specific DNA binding transcription factor activity
Putative aminotransferase-class III	BCAM0190	M0190	198038100	B4EHM2	B737 v B5734	EB v LB	Up	2.00994	0.000394307	25.5	6.18	48.907	0	C	9.97	Biotin Biosynthesis/ co-enzyme metabolism
Putative aminotransferase-class III	BCAM0190	M0190	198038100	B4EHM2	B737 v S7437	EB v S	Up	2.36276	0.00017088	46.4	6.18	48.907	1.5275e-232	C	9.97	Biotin Biosynthesis/ co-enzyme metabolism
Putative non-ribosomal peptide synthetase	BCAM0191	M0191	198038101	B4EHM3	S7815 V S7795	E v L	Up	5.64158	1.95403e-05	12.3375	5.61	50.527	4.2507e-38	C	8.96	Non-ribosomal peptide synthesis
Putative non-ribosomal peptide synthetase	BCAM0191	M0191	198038101	B4EHM3	S7437 v B5734	S v LB	Up	3.58606	0.00191276	22.3	5.61	50.527	1.7288e-51	C	8.96	Non-ribosomal peptide synthesis
Putative non-ribosomal peptide synthetase	BCAM0191	M0191	198038101	B4EHM3	B737 v B5734	EB v LB	Up	6.63467	0.000831963	57.9	5.61	50.527	9.6099e-55	C	8.96	Non-ribosomal peptide synthesis
Uncharacterized protein	BCAM0194	M0194	198038104	B4EHM6	S7815 V S7783	E v M	Down	2.69638	0.00100468	18.5875	5.25	34.915	1.872e-39	C	8.96	Unknown/ P-aminobenzoate N-oxygenase AurF
Uncharacterized protein	BCAM0196	M0196	198038106	B4EHM8	S7815 V S7795	E v L	Down	4.17681	0.000205089	22.85	5.2	17.883	3.5101e-120	U		Pyrabactin resistance / Polyketide cyclase / dehydrase and lipid transport
Uncharacterized protein	BCAM0196	M0196	198038106	B4EHM8	S7815 V S7783	E v M	Down	2.87002	0.00200737	22.85	5.2	17.883	1.6479e-122	U		Pyrabactin resistance / Polyketide cyclase / dehydrase and lipid transport
Putative haemagglutinin-related autotransporter protein	BCAM0219	M0219	198038129	B4EHQ1	S7815 V S7795	E v L	Up	2.01154	0.0284216	12.6125	4.57	288.73	3.698e-160	Outermembrane	9.95	Trimeric autotransporter / YadA-like C terminal
Putative haemagglutinin-related autotransporter protein	BCAM0219	M0219	198038129	B4EHQ1	S7437 v B5734	S v LB	Up	2.9742	0.000538068	6.7	4.57	288.73	2.9861e-30	OM	9.95	Trimeric autotransporter / YadA-like C terminal
Putative haemagglutinin-related autotransporter protein	BCAM0219	M0219	198038129	B4EHQ1	B737 v S7437	EB v S	Down	3.04212	0.0114665	7.2	4.57	288.73	1.1161e-18	OM	9.95	Trimeric autotransporter / YadA-like C terminal
Two-component regulatory system, response regulator protein	BCAM0221	M0221	198038131	B4EHQ3	B737 v B5734	EB v LB	Up	1.7061	0.0446704	53.6	5.75	25.438	1.2678e-16	C	9.97	Signal transduction mechanisms / Transcription
Putative membrane protein	BCAM0264	M0264	198038171	B4EI75	B737 v B5734	EB v LB	Up	20.8938	5.56159e-05	66.9	8.62	41.859	1.0043e-51	U		Transport and binding proteins/ urea/ amino acids
Putative membrane protein	BCAM0264	M0264	198038171	B4EI75	S7783 V S7795	M v L	Up	1.81177	0.00239755	7.875	8.62	41.859	1.6735e-11	U (this protein may have numerous localisation sites)		Transport and binding proteins/ urea/ amino acids
Universal stress protein	BCAM0276	M0276	198038181	B4EI87	S7815 V S7795	E v L	Up	6.01473	0.000681274	26.9875	7.82	17.016	6.427e-49	C	8.96	UspA family stress protein
Universal stress protein	BCAM0276	M0276	198038181	B4EI87	S7815 V S7783	E v M	Up	3.67255	0.007023	24.0875	7.82	17.016	9.6012e-56	C	8.96	UspA family stress protein
Universal stress protein	BCAM0276	M0276	198038181	B4EI87	S7783 V S7795	M v L	Up	1.75735	0.0163874	30.975	7.82	17.016	2.365e-59	C	8.96	UspA family stress protein
Universal stress protein	BCAM0276	M0276	198038181	B4EI87	S7437 v B5734	S v LB	Up	1.65176	0.00104297	58.3	7.82	17.016	1.2064e-91	C	8.96	UspA family stress protein
Universal stress protein	BCAM0276	M0276	198038181	B4EI87	B737 v B5734	EB v LB	Up	6.74269	5.21139e-05	41.1	7.82	17.016	1.2537e-98	C	8.96	UspA family stress protein
Universal stress protein	BCAM0276	M0276	198038181	B4EI87	B737 v S7437	EB v S	Up	3.89419	1.35659e-05	34.6	7.82	17.016	3.4687e-71	C	8.96	UspA family stress protein
Uncharacterized protein	BCAM0277	M0277	198038182	B4EI88	S7815 V S7795	E v L	Up	6.32208	0.00105414	60.3	6.89	10.26	3.02e-60	U		unknown function DUF1488
Uncharacterized protein	BCAM0277	M0277	198038182	B4EI88	S7815 V S7783	E v M	Up	2.84588	0.0137112	40.15	6.89	10.26	1.1796e-39	U		unknown function DUF1488
Uncharacterized protein	BCAM0277	M0277	198038182	B4EI88	S7783 V S7795	M v L	Up	2.21883	0.0129032	62.9	6.89	10.26	1.5349e-60	U		unknown function DUF1488
Uncharacterized protein	BCAM0277	M0277	198038182	B4EI88	S7437 v B5734	S v LB	Up	1.60637	0.0263165	68.1	6.89	10.26	1.2579e-54	U		unknown function DUF1488
Uncharacterized protein	BCAM0277	M0277	198038182	B4EI88	B737 v B5734	EB v LB	Up	3.46373	0.000144718	24.3	6.89	10.26	1.842e-59	U		unknown function DUF1488
Uncharacterized protein	BCAM0277	M0277	198038182	B4EI88	B737 v S7437	EB v S	Up	1.92012	0.00462644	68.1	6.89	10.26	4.0764e-45	U		unknown function DUF1488
Putative heat shock protein	BCAM0278	M0278	198038183	B4EI89	S7815 V S7795	E v L	Up	40.4677	6.12342e-05	35.6875	4.78	15.809	1.9269e-53	U		chaperone/ post translational modification
Putative heat shock protein	BCAM0278	M0278	198038183	B4EI89	S7815 V S7783	E v M	Up	4.35486	0.00119895	20.65	4.78	15.809	4.7262e-32	U		chaperone/ post translational modification
Putative heat shock protein	BCAM0278	M0278	198038183	B4EI89	S7783 V S7795	M v L	Up	3.02849	0.00198607	36.65	4.78	15.809	9.8456e-52	U		chaperone/ post translational modification
Putative heat shock protein	BCAM0278	M0278	198038183	B4EI89	S7437 v B5734	S v LB	Up	6.67006	3.67597e-07	55.6	4.78	15.809	1.2144e-74	U		chaperone/ post translational modification
Putative heat shock protein	BCAM0278	M0278	198038183	B4EI89	B737 v B5734	EB v LB	Up	32.9276	8.75492e-06	31.6	4.78	15.809	3.1456e-88	U		chaperone/ post translational modification
Putative heat shock protein	BCAM0278	M0278	198038183	B4EI89	B737 v S7437	EB v S	Up	4.3923	0.000219316	24.3	4.78	15.809	4.1221e-27	U		chaperone/ post translational modification
Putative phospholipid-binding protein	BCAM0280	M0280	198038185	B4EI91	S7815 V S7795	E v L	Up	30.476	2.06655e-06	31.9375	5.98	23.517	1.7911e-253	C	8.96	Predicted periplasmic or secreted lipoprotein / Bon domain
Putative phospholipid-binding protein	BCAM0280	M0280	198038185	B4EI91	S7815 V S7783	E v M	Up	4.93662	0.0102852	17.825	5.98	23.517	1.3244e-69	C	8.96	Predicted periplasmic or secreted lipoprotein / Bon domain
Putative phospholipid-binding protein	BCAM0280	M0280	198038185	B4EI91	S7783 V S7795	M v L	Up	4.73151	1.8888e-05	41.4375	5.98	23.517	1.6141e-256	C	8.96	Predicted periplasmic or secreted lipoprotein / Bon domain
Putative phospholipid-binding protein	BCAM0280	M0280	198038185	B4EI91	S7437 v B5734	S v LB	Up	19.8863	1.08126e-05	53.2	5.98	23.517	2.4309e-222	C	8.96	Predicted periplasmic or secreted lipoprotein / Bon domain
Putative phospholipid-binding protein	BCAM0280	M0280	198038185	B4EI91	B737 v B5734	EB v LB	Up	122.122	1.83365e-08	76.1	5.98	23.517	4.4031e-288	C	8.96	Predicted periplasmic or secreted lipoprotein / Bon domain
Putative phospholipid-binding protein	BCAM0280	M0280	198038185	B4EI91	B737 v S7437	EB v S	Up	3.70013	0.035484	38.9	5.98	23.517	2.7745e-86	C	8.96	Predicted periplasmic or secreted lipoprotein / Bon domain
Putative cytochrome c	BCAM0284	M0284	198038190	B4EI96	S7783 V S7795	M v L	Up	3.60175	0.00271078	23.4	5.63	12.042	1.425e-06	P	9.76	Energy production and conversion
Putative cytochrome c	BCAM0284	M0284	198038190	B4EI96	S7437 v B5734	S v LB	Up	2.54101	0.0369821	23.4	5.63	12.042	4.7776e-17	P	9.76	Energy production and conversion
Putative cytochrome c	BCAM0284	M0284	198038190	B4EI96	B737 v B5734	EB v LB	Up	4.12509	0.007105	19.6	5.63	12.042	6.3496e-20	P	9.76	Energy production and conversion
Uncharacterized protein	BCAM0285	M0285	198038191	B4EI97	S7815 V S7795	E v L	Up	5.97236	1.86322e-05	53.7125	5.93	36.085	0	C	8.96	flavin or nitro compound reduction?
Uncharacterized protein	BCAM0285	M0285	198038191	B4EI97	S7815 V S7783	E v M	Up	3.28502	0.000257915	56.0625	5.93	36.085	0	C	8.96	flavin or nitro compound reduction?
Uncharacterized protein	BCAM0285	M0285	198038191	B4EI97	S7783 V S7795	M v L	Up	1.84843	0.0138323	54.425	5.93	36.085	0	C	8.96	flavin or nitro compound reduction?
Uncharacterized protein	BCAM0285	M0285	198038191	B4EI97	S7437 v B5734	S v LB	Up	1.56982	0.00517586	65.4	5.93	36.085	0	C	8.96	flavin or nitro compound reduction?
Uncharacterized protein	BCAM0285	M0285	198038191	B4EI97	B737 v B5734	EB v LB	Up	3.03495	5.72714e-05	61.6	5.93	36.085	0	C	8.96	flavin or nitro compound reduction?
Uncharacterized protein	BCAM0285	M0285	198038191	B4EI97	B737 v S7437	EB v S	Up	1.9301	0.000317821	65.7	5.93	36.085	0	C	8.96	flavin or nitro compound reduction?
Putative universal stress protein	BCAM0290	M0290	198038196	B4EIA2	S7815 V S7795	E v L	Up	8.09146	1.0714e-07	56.9	4.81	16.139	2.0747e-178	U		UspA family Stress protein
Putative universal stress protein	BCAM0290	M0290	198038196	B4EIA2	S7815 V S7783	E v M	Up	4.24812	3.90961e-05	71.375	4.81	16.139	4.4576e-172	U		UspA family Stress protein
Putative universal stress protein	BCAM0290	M0290	198038196	B4EIA2	S7783 V S7795	M v L	Up	2.00153	0.000878076	74.425	4.81	16.139	1.5136e-227	U		UspA family Stress protein
Putative universal stress protein	BCAM0290	M0290	198038196	B4EIA2	S7437 v B5734	S v LB	Up	1.63875	0.0127143	62.8	4.81	16.139	2.5849e-143	U		UspA family Stress protein
Putative universal stress protein	BCAM0290	M0290	198038196	B4EIA2	B737 v B5734	EB v LB	Up	4.33686	0.000142491	56.4	4.81	16.139	3.4368e-183	U		UspA family Stress protein
Putative universal stress protein	BCAM0290	M0290	198038196	B4EIA2	B737 v S7437	EB v S	Up	2.7863	0.00050484	62.8	4.81	16.139	2.4266e-134	U		UspA family Stress protein
Putative universal stress protein	BCAM0291	M0291	198038197	B4EIA3	S7815 V S7795	E v L	Up	13.431	1.51992e-05	68.925	6.26	30.52	0	C	8.96	USP stress family protein
Putative universal stress protein	BCAM0291	M0291	198038197	B4EIA3	S7815 V S7783	E v M	Up	5.51658	0.000177424	54.825	6.26	30.52	1.8296e-119	C	8.96	USP stress family protein
Putative universal stress protein	BCAM0291	M0291	198038197	B4EIA3	S7783 V S7795	M v L	Up	2.41965	0.00021732	74.15	6.26	30.52	0	C	8.96	USP stress family protein
Putative universal stress protein	BCAM0291	M0291	198038197	B4EIA3	S7437 v B5734	S v LB	Up	2.15218	1.96336e-05	76.5	6.26	30.52	1.1489e-216	C	8.96	USP stress family protein
Putative universal stress protein	BCAM0291	M0291	198038197	B4EIA3	B737 v B5734	EB v LB	Up	3.86663	1.43644e-05	72.2	6.26	30.52	9.0913e-279	C	8.96	USP stress family protein
Putative universal stress protein	BCAM0291	M0291	198038197	B4EIA3	B737 v S7437	EB v S	Up	1.6451	0.0060087	66.4	6.26	30.52	1.0873e-129	C	8.96	USP stress family protein
Putative universal stress protein	BCAM0292	M0292	198038198	B4EIA4	S7815 V S7795	E v L	Up	16.735	8.54621e-08	37.7125	5.05	17.744	5.6836e-83	U		UspA family stress protein
Putative universal stress protein	BCAM0292	M0292	198038198	B4EIA4	S7815 V S7783	E v M	Up	6.75486	0.000375277	22.8	5.05	17.744	3.0321e-25	U		UspA family stress protein
Putative universal stress protein	BCAM0292	M0292	198038198	B4EIA4	S7783 V S7795	M v L	Up	2.4932	0.00183884	39.2	5.05	17.744	1.2583e-94	U		UspA family stress protein
Putative universal stress protein	BCAM0292	M0292	198038198	B4EIA4	S7437 v B5734	S v LB	Up	2.10337	0.000889571	51.5	5.05	17.744	2.3019e-59	U		UspA family stress protein
Putative universal stress protein	BCAM0292	M0292	198038198	B4EIA4	B737 v B5734	EB v LB	Up	5.82154	3.67903e-06	69.5	5.05	17.744	3.1739e-67	U		UspA family stress protein
Putative universal stress protein	BCAM0292	M0292	198038198	B4EIA4	B737 v S7437	EB v S	Up	3.56499	2.22649e-05	22.8	5.05	17.744	3.1844e-29	U		UspA family stress protein
Putative universal stress protein	BCAM0294	M0294	198038200	B4EIA6	S7815 V S7795	E v L	Up	10.9147	1.06346e-05	60.7875	6.26	30.586	0	U		UspA family stress protein
Putative universal stress protein	BCAM0294	M0294	198038200	B4EIA6	S7815 V S7783	E v M	Up	4.93842	0.000234312	57.5125	6.26	30.586	0	U		UspA family stress protein
Putative universal stress protein	BCAM0294	M0294	198038200	B4EIA6	S7783 V S7795	M v L	Up	2.49078	2.59279e-05	62.3875	6.26	30.586	0	U		UspA family stress protein
Putative universal stress protein	BCAM0294	M0294	198038200	B4EIA6	S7437 v B5734	S v LB	Up	1.97904	0.00140822	64.9	6.26	30.586	0	U		UspA family stress protein
Putative universal stress protein	BCAM0294	M0294	198038200	B4EIA6	B737 v B5734	EB v LB	Up	3.30311	3.11935e-05	25	6.26	30.586	0	U		UspA family stress protein
Putative universal stress protein	BCAM0294	M0294	198038200	B4EIA6	B737 v S7437	EB v S	Up	1.67516	0.000311618	61.6	6.26	30.586	0	U		UspA family stress protein
Uncharacterized protein	BCAM0295	M0295	198038201	B4EIA7	S7815 V S7795	E v L	Up	2.9015	0.00617053	37.425	5.65	19.816	3.7312e-50	U		hypothetical protein
Uncharacterized protein	BCAM0295	M0295	198038201	B4EIA7	S7783 V S7795	M v L	Up	2.10453	0.0109382	44	5.65	19.816	3.5619e-53	U		hypothetical protein
Uncharacterized protein	BCAM0295	M0295	198038201	B4EIA7	S7437 v B5734	S v LB	Down	1.83541	0.00279104	52.5	5.65	19.816	2.11e-53	U		hypothetical protein
Uncharacterized protein	BCAM0295	M0295	198038201	B4EIA7	B737 v B5734	EB v LB	Up	3.92931	0.00325038	48.7	5.65	19.816	2.4217e-50	U		hypothetical protein
Uncharacterized protein	BCAM0295	M0295	198038201	B4EIA7	B737 v S7437	EB v S	Up	10.0666	9.00911e-06	52.5	5.65	19.816	6.7501e-55	U		hypothetical protein
Acetoacetyl-CoA reductase	phbB	M0296	198038202	B4EIA8	S7815 V S7795	E v L	Up	23.1654	2.67636e-06	61.9	6.5	26.323	4.1889e-174	C	9.97	Secondary metabolite biosynthesis
Acetoacetyl-CoA reductase	phbB	M0296	198038202	B4EIA8	S7815 V S7783	E v M	Up	6.46298	8.72261e-05	56.3625	6.5	26.323	3.1474e-135	C	9.97	Secondary metabolite biosynthesis
Acetoacetyl-CoA reductase	phbB	M0296	198038202	B4EIA8	B737 v B5734	EB v LB	Up	4.36521	1.05187e-05	22.8	6.5	26.323	5.5823e-253	C	9.97	Secondary metabolite biosynthesis
Acetoacetyl-CoA reductase	phbB	M0296	198038202	B4EIA8	B737 v S7437	EB v S	Up	1.54085	0.0085914	62.9	6.5	26.323	6.3606e-118	C	9.97	Secondary metabolite biosynthesis
Acetoacetyl-CoA reductase	phbB	M0296	198038202	B4EIA8	S7783 V S7795	M v L	Up	2.84554	0.000306305	69.8875	6.5	26.323	2.1577e-188	C	9.97	Secondary metabolite biosynthesis
Acetoacetyl-CoA reductase	phbB	M0296	198038202	B4EIA8	S7437 v B5734	S v LB	Up	2.79937	0.00025305	72.6	6.5	26.323	5.9013e-218	C	9.97	Secondary metabolite biosynthesis
Putative phosphate acetyl/butyryl transferase	BCAM0298	M0298	198038204	B4EIB0	S7815 V S7795	E v L	Up	17.2008	7.12758e-06	26.7875	5.79	35.26	1.6839e-176	U		Energy prodcution and conversion
Putative phosphate acetyl/butyryl transferase	BCAM0298	M0298	198038204	B4EIB0	S7815 V S7783	E v M	Up	6.02109	0.000112496	29.25	5.79	35.26	3.4754e-67	U		Energy production and conversion
Putative phosphate acetyl/butyryl transferase	BCAM0298	M0298	198038204	B4EIB0	S7783 V S7795	M v L	Up	1.9685	0.00114326	35.65	5.79	35.26	4.1973e-177	U		Energy prodcution and conversion
Putative phosphate acetyl/butyryl transferase	BCAM0298	M0298	198038204	B4EIB0	S7437 v B5734	S v LB	Up	1.67018	0.0104672	42	5.79	35.26	1.2321e-131	U		Energy production and conversion
Putative phosphate acetyl/butyryl transferase	BCAM0298	M0298	198038204	B4EIB0	B737 v B5734	EB v LB	Up	4.61594	3.54195e-05	60	5.79	35.26	2.4116e-145	U		Energy production and conversion
Putative phosphate acetyl/butyryl transferase	BCAM0298	M0298	198038204	B4EIB0	B737 v S7437	EB v S	Up	2.18113	6.18105e-05	42	5.79	35.26	2.0047e-47	U		Energy prodcution and conversion
Putative zinc-binding alcoholdehydrogenase	BCAM0299	M0299	198038205	B4EIB1	S7815 V S7795	E v L	Up	8.63622	0.000296339	40.975	6.13	36.934	4.0386e-227	C	9.97	Amino acid transport and metabolism/ threonine 3- dehydrogenase activity
Putative zinc-binding alcoholdehydrogenase	BCAM0299	M0299	198038205	B4EIB1	S7815 V S7783	E v M	Up	3.98595	0.0052109	40.225	6.13	36.934	2.3101e-188	C	9.97	Amino acid transport and metabolism/ threonine 3- dehydrogenase activity
Putative zinc-binding alcoholdehydrogenase	BCAM0299	M0299	198038205	B4EIB1	S7783 V S7795	M v L	Up	2.47409	0.00097185	45.4125	6.13	36.934	2.2315e-234	C	9.97	Amino acid transport and metabolism/ threonine 3- dehydrogenase activity
Putative zinc-binding alcoholdehydrogenase	BCAM0299	M0299	198038205	B4EIB1	S7437 v B5734	S v LB	Up	2.29374	0.00273909	48.3	6.13	36.934	0	C	9.97	Aminoacid transport and metabolism/ threonine 3- dehydrogenase activity
Putative zinc-binding alcoholdehydrogenase	BCAM0299	M0299	198038205	B4EIB1	B737 v B5734	EB v LB	Up	4.23959	4.12478e-05	37.8	6.13	36.934	0	C	9.97	Aminoacid transport and metabolism/ threonine 3- dehydrogenase activity
Putative zinc-binding alcoholdehydrogenase	BCAM0299	M0299	198038205	B4EIB1	B737 v S7437	EB v S	Up	1.81888	0.0187837	43.4	6.13	36.934	2.047e-229	C	9.97	Aminoacid transport and metabolism/ threonine 3- dehydrogenase activity
Metallo-beta-lactamase superfamily protein	BCAM0300	M0300	198038206	B4EIB2	S7815 V S7795	E v L	Up	23.9375	6.53938e-06	64.0875	6.3	50.963	0	C	9.97	Translation
Metallo-beta-lactamase superfamily protein	BCAM0300	M0300	198038206	B4EIB2	S7815 V S7783	E v M	Up	5.846	0.000319889	57.2375	6.3	50.963	0	C	9.97	Translation
Metallo-beta-lactamase superfamily protein	BCAM0300	M0300	198038206	B4EIB2	S7783 V S7795	M v L	Up	3.20051	5.43978e-05	74.3	6.3	50.963	0	C	9.97	Translation
Metallo-beta-lactamase superfamily protein	BCAM0300	M0300	198038206	B4EIB2	S7437 v B5734	S v LB	Up	1.54478	0.00527707	81.4	6.3	50.963	0	C	9.97	Translation
Metallo-beta-lactamase superfamily protein	BCAM0300	M0300	198038206	B4EIB2	B737 v B5734	EB v LB	Up	8.31174	7.38522e-08	55.8	6.3	50.963	0	C	9.97	Translation
Metallo-beta-lactamase superfamily protein	BCAM0300	M0300	198038206	B4EIB2	B737 v S7437	EB v S	Up	4.75938	9.89423e-06	70.4	6.3	50.963	0	C	9.97	Translation
Uncharacterized protein	BCAM0307	M0307	198038213	B4EIB9	S7437 v B5734	S v LB	Up	4.67252	0.00455365	20.5	5.71	23.329	8.0591e-33	U		Unknown/ Predicted periplasmic or secreted lipoprotein
Uncharacterized protein	BCAM0308	M0308	198038214	B4EIC0	S7815 V S7795	E v L	Up	8.02054	4.2611e-06	43.3625	8.93	19.46	1.5591e-52	C	8.96	hypothetical protein
Uncharacterized protein	BCAM0308	M0308	198038214	B4EIC0	S7815 V S7783	E v M	Up	3.01707	0.00102802	33.0375	8.93	19.46	1.1094e-38	C	8.96	hypothetical protein
Uncharacterized protein	BCAM0308	M0308	198038214	B4EIC0	S7783 V S7795	M v L	Up	2.55319	8.52674e-05	47.2875	8.93	19.46	4.6642e-53	C	8.96	hypothetical protein
Uncharacterized protein	BCAM0308	M0308	198038214	B4EIC0	S7437 v B5734	S v LB	Up	1.75796	0.000234482	56.8	8.93	19.46	4.3582e-78	C	8.96	hypothetical protein
Uncharacterized protein	BCAM0308	M0308	198038214	B4EIC0	B737 v B5734	EB v LB	Up	2.87204	6.08613e-06	74.6	8.93	19.46	5.2414e-91	C	8.96	hypothetical protein
Uncharacterized protein	BCAM0308	M0308	198038214	B4EIC0	B737 v S7437	EB v S	Up	1.53387	0.00205811	44.4	8.93	19.46	2.4219e-31	C	8.96	hypothetical protein
Phosphofructokinase	BCAM0311	M0311	198038217	B4EIQ2	S7815 V S7795	E v L	Up	6.55048	6.11552e-05	26.025	7.58	32.332	3.7293e-197	C	9.97	Carbohydrate transport and metabolism
Phosphofructokinase	BCAM0311	M0311	198038217	B4EIQ2	S7815 V S7783	E v M	Up	3.26023	0.00167819	21.3875	7.58	32.332	5.2458e-148	C	9.97	Carbohydrate transport and metabolism
Phosphofructokinase	BCAM0311	M0311	198038217	B4EIQ2	S7783 V S7795	M v L	Up	2.91359	4.10549e-05	41.125	7.58	32.332	8.7944e-252	C	9.97	Carbohydrate transport and metabolism
Phosphofructokinase	BCAM0311	M0311	198038217	B4EIQ2	S7437 v B5734	S v LB	Up	1.81932	0.00679973	55.3	7.58	32.332	2.6588e-243	C	9.97	Carbohydrate transport and metabolism
Phosphofructokinase	BCAM0311	M0311	198038217	B4EIQ2	B737 v B5734	EB v LB	Up	5.51936	1.15989e-05	37.7	7.58	32.332	1.4819e-281	C	9.97	Carbohydrate transport and metabolism
Phosphofructokinase	BCAM0311	M0311	198038217	B4EIQ2	B737 v S7437	EB v S	Up	2.65917	0.000283492	53.1	7.58	32.332	4.4046e-164	C	9.97	Carbohydrate transport and metabolism
Uncharacterized protein	BCAM0316	M0316	198038222	B4EIQ7	S7815 V S7795	E v L	Up	14.1017	0.00673727	37.975	7.06	16.849	1.2706e-100	U		Unknown
Uncharacterized protein	BCAM0316	M0316	198038222	B4EIQ7	B737 v B5734	EB v LB	Up	2.25969	0.0379775	24.9	7.06	16.849	4.1066e-116	U		Unknown
Putative universal stress protein	BCAM0319	M0319	198038225	B4EIR0	S7815 V S7795	E v L	Up	7.5585	0.000253781	39.5375	6.36	33.622	2.2753e-141	U		UspA family stress protein
Putative universal stress protein	BCAM0319	M0319	198038225	B4EIR0	S7815 V S7783	E v M	Up	2.95995	0.00227847	30.5	6.36	33.622	1.0983e-74	U		UspA family stress protein
Putative universal stress protein	BCAM0319	M0319	198038225	B4EIR0	S7783 V S7795	M v L	Up	1.77043	0.0145732	50.9875	6.36	33.622	2.5502e-148	U		UspA family stress protein
Putative universal stress protein	BCAM0319	M0319	198038225	B4EIR0	B737 v B5734	EB v LB	Up	7.97633	8.41983e-05	23.4	6.36	33.622	4.1031e-143	U		UspA family stress protein
Putative universal stress protein	BCAM0319	M0319	198038225	B4EIR0	B737 v S7437	EB v S	Up	5.41524	7.40096e-05	58.2	6.36	33.622	1.1987e-99	U		UspA family stress protein
Putative aldo/keto reductase	BCAM0356	M0356	198038257	B4EIU4	S7815 V S7795	E v L	Up	7.08958	0.00741231	21.25	5.55	37.435	6.0746e-88	U (this protein may have numerous localisation sites)		oxidoreductase/ aldoketo reductase
Putative aldo/keto reductase	BCAM0356	M0356	198038257	B4EIU4	S7437 v B5734	S v LB	Up	39.3284	0.000108697	41.4	5.55	37.435	7.3682e-98	U		oxidoreductase/ aldoketo reductase
Putative aldo/keto reductase	BCAM0356	M0356	198038257	B4EIU4	B737 v S7437	EB v S	Down	12.1442	0.0004827	39.1	5.55	37.435	3.0304e-98	U		oxidoreductase/ aldoketo reductase
Uncharacterized protein	BCAM0378	M0378	198038279	B4EIW6	B737 v S7437	EB v S	Down	1.53826	0.00450784	59	5.68	15.665	9.9084e-65	U		Unknown
Uncharacterized protein	BCAM0502	M0502	198038403	B4EK05	S7815 V S7795	E v L	Down	6.58645	9.11113e-06	26.25	5.54	38.257	4.4927e-207	C	8.96	hypothetical DUF 1338
Uncharacterized protein	BCAM0502	M0502	198038403	B4EK05	S7815 V S7783	E v M	Down	2.08949	0.0114001	29.65	5.54	38.257	1.9773e-203	C	8.96	hypothetical DUF 1338
Uncharacterized protein	BCAM0502	M0502	198038403	B4EK05	S7783 V S7795	M v L	Down	3.3573	0.000768301	17.55	5.54	38.257	8.0935e-29	C	8.96	hypothetical DUF 1338
Uncharacterized protein	BCAM0502	M0502	198038403	B4EK05	S7437 v B5734	S v LB	Up	9.75269	0.00402065	50.3	5.54	38.257	7.3513e-124	C	8.96	hypothetical DUF 1338
Uncharacterized protein	BCAM0502	M0502	198038403	B4EK05	B737 v S7437	EB v S	Down	14.2429	0.00614757	41.8	5.54	38.257	5.8066e-106	C	8.96	hypothetical DUF 1338
LuxR/PAS superfamily regulatory protein	BCAM0506	M0506	198038406	B4EK08	S7437 v B5734	S v LB	Up	1.54446	0.0156592	31.6	5.12	56.272	1.1236e-67	C	9.97	Signal transduction mechanisms / Transcription
Putative FAD dependent oxidoreductase	BCAM0509	M0509	198038409	B4EK11	S7437 v B5734	S v LB	Up	2.61407	0.0018058	30.5	4.87	42.614	5.7328e-51	C	9.97	Amino acid transport and metabolism
Putative FAD dependent oxidoreductase	BCAM0509	M0509	198038409	B4EK11	B737 v B5734	EB v LB	Down	1.93315	0.010079	69.5	4.87	42.614	3.054e-112	C	9.97	Amino acid transport and metabolism
Putative FAD dependent oxidoreductase	BCAM0509	M0509	198038409	B4EK11	B737 v S7437	EB v S	Down	8.41157	5.08343e-05	40.5	4.87	42.614	3.7362e-88	C	9.97	Amino acid transport and metabolism
Putative aminotransferase	BCAM0512	M0512	198038412	B4EK14	B737 v S7437	EB v S	Down	1.5613	0.00111142	57.1	5.38	40.729	1.6465e-145	C	9.97	Amino acid transport and metabolism
Putative aminotransferase protein	BCAM0525	M0525	198038423	B4EKG7	S7815 V S7795	E v L	Down	2.20503	0.00776436	43.525	6.03	42.948	8.993e-142	C	9.97	Amino acid transport and metabolism
Putative aminotransferase protein	BCAM0525	M0525	198038423	B4EKG7	S7437 v B5734	S v LB	Up	4.16842	0.00210739	56.1	6.03	42.948	3.8465e-112	C	9.97	Amino acid transport and metabolism
Putative aminotransferase protein	BCAM0525	M0525	198038423	B4EKG7	B737 v S7437	EB v S	Down	7.54228	0.000281309	58.4	6.03	42.948	3.176e-225	C	9.97	Amino acid transport and metabolism
Putative cyclic-di-GMP signaling protein	BCAM0580	M0580	198038480	B4EKM4	S7437 v B5734	S v LB	Up	1.52732	0.0209524	29.2	5.33	73.391	8.3041e-94	CM	7.88	Signal transduction/ Predicted signal transduction protein containing a membrane domain, an EAL and a GGDEF domain
Uncharacterized protein	BCAM0587	M0587	198038488	B4EL08	B737 v B5734	EB v LB	Down	1.71972	0.00133788	17.9	5.08	26.641	1.3057e-141	U		Carbohydrate transport and metabolism
Uncharacterized protein	BCAM0600	M0600	198038501	B4EL21	B737 v B5734	EB v LB	Up	1.58874	0.0474296	90.1	5.56	20.378	4.3851e-14	U		Unknown/ DUF2760
Putative HSP70 protein	BCAM0601	M0601	198038502	B4EL22	S7437 v B5734	S v LB	Up	1.60303	0.00155347	48.6	5.23	65.81	1.8801e-275	C	9.97	Protein folding and stabilization
LysR family regulatory protein	BCAM0649	M0649	198038550	B4EL70;B4EFI3;B4EFI4	S7437 v B5734	S v LB	Down	1.58865	0.0348723	43.9	6.14	34.77	1.4249e-22	C	9.97	Transcriptional regulator
LysR family regulatory protein	BCAM0649	M0649	198038550	B4EL70;B4EFI3;B4EFI4	B737 v S7437	EB v S	Up	1.65983	0.0312216	38.1	6.14	34.77	8.7413e-22	C	9.97	Transcriptional regulator
Uncharacterized protein	BCAM0679	M0679	198038580	B4ELN0	S7437 v B5734	S v LB	Down	2.16265	0.0386214	37.8	5.68	13.904	3.7403e-48	U		hypothetical protein
Uncharacterized protein	BCAM0679	M0679	198038580	B4ELN0	B737 v S7437	EB v S	Up	2.39433	0.000783926	30.7	5.68	13.904	8.1178e-47	U		hypothetical protein
Two-component regulatory system, response regulator protein	BCAM0714	M0714	198038614	B4ELR5	S7437 v B5734	S v LB	Up	2.82255	0.0190227	33	5.4	25.6	1.7457e-72	C	9.97	Signal transduction mechanisms / Transcription
Two-component regulatory system, response regulator protein	BCAM0714	M0714	198038614	B4ELR5	B737 v B5734	EB v LB	Up	4.60468	0.0132777	48.4	5.4	25.6	5.0981e-81	C	9.97	Signal transduction mechanisms / Transcription
Putative aromatic oxygenase	BCAM0810	M0810	198038707	B4EML2	S7815 V S7795	E v L	Down	4.07839	0.000292359	29.6625	6.02	48.083	6.1522e-279	C	9.97	Energy metabolism/ phenylalanine metabolism
Putative aromatic oxygenase	BCAM0810	M0810	198038707	B4EML2	S7815 V S7783	E v M	Down	2.77574	0.00237274	29.4	6.02	48.083	2.0884e-287	C	9.97	Energy metabolism/ phenylalanine metabolism
Putative aromatic oxygenase	BCAM0811	M0811	198038708	B4EML3	S7815 V S7795	E v L	Down	5.45962	0.00386349	57.6	5.49	18.554	2.9252e-211	C	8.96	Secondary metabolites biosynthesis, transport, and catabolism/ phenylalanine metabolism
Putative aromatic oxygenase	BCAM0811	M0811	198038708	B4EML3	S7815 V S7783	E v M	Down	3.21869	0.000587103	60.825	5.49	18.554	2.7109e-217	C	8.96	Secondary metabolites biosynthesis, transport, and catabolism/ phenylalanine metabolism
Putative aromatic oxygenase	BCAM0811	M0811	198038708	B4EML3	B737 v S7437	EB v S	Down	3.58687	0.0160694	59.5	5.49	18.554	5.4604e-88	C	8.96	Secondary metabolites biosynthesis, transport, and catabolism/ phenylalanine metabolism
Putative aromatic hydrocarbons catabolism-related reductase	BCAM0813	M0813	198038710	B4EML5	S7815 V S7783	E v M	Down	3.5175	0.008215	9.4125	5.84	42.991	4.0116e-15	C	9.97	Energy production and conversion
Putative aldehyde dehydrogenase	BCAM0818	M0818	198038715	B4EMM0	B737 v S7437	EB v S	Down	1.61675	1.81675e-07	75.5	5.63	51.927	0	C	9.97	Energy production and conversion
Putative Dyd-type peroxidase family protein	BCAM0832	M0832	198038729	B4EMN4	S7815 V S7795	E v L	Down	4.95574	0.000914118	37.25	4.63	32.147	4.3131e-113	C	8.96	Inorganic ion transport and metabolism/ Predicted iron-dependent peroxidase
Putative Dyd-type peroxidase family protein	BCAM0832	M0832	198038729	B4EMN4	S7815 V S7783	E v M	Down	1.97001	0.0160219	43.95	4.63	32.147	3.0005e-163	C	8.96	Inorganic ion transport and metabolism/ Predicted iron-dependent peroxidase
AraC family regulatory protein	BCAM0835	M0835	198038732	B4EMN7	S7437 v B5734	S v LB	Down	1.9	0.0191628	29.5	9.61	41.334	3.0561e-58	C	8.96	Transcription
Putative zinc-binding oxidoreductase	BCAM0840	M0840	198038737	B4EMP2	S7815 V S7795	E v L	Up	1.87683	0.00126536	23.525	6.6	35.957	2.3616e-91	C	9.26	Unknown/ Putative NADP-dependent oxidoreductases
Putative lipoprotein	BCAM0843	M0843	198038740	B4EMP5	S7815 V S7795	E v L	Down	1.7593	0.0476961	31.1	9.57	19.389	1.691e-39	U		Unknown
Uncharacterized protein	BCAM0853	M0853	198038750	B4EMQ5	S7815 V S7795	E v L	Down	1.97069	0.0351997	19.2	5.13	35.161	1.3679e-62	U		Unknown/ putative transposease
Uncharacterized protein	BCAM0853	M0853	198038750	B4EMQ5	S7815 V S7783	E v M	Down	2.0643	0.00974828	20.975	5.13	35.161	6.0618e-71	U		Unknown/ putative transposease
Uncharacterized protein	BCAM0853	M0853	198038750	B4EMQ5	B737 v B5734	EB v LB	Up	2.21866	0.046635	50.8	5.13	35.161	1.3986e-34	U		Unknown/ putative transposease
Uncharacterized protein	BCAM0853	M0853	198038750	B4EMQ5	B737 v S7437	EB v S	Up	2.27916	0.0150266	35.1	5.13	35.161	1.3845e-54	U		Unknown/ putative transposease
LysR family regulatory protein	BCAM0886	M0886	198038781	B4EN04	S7815 V S7795	E v L	Up	6.21821	6.17464e-06	14.025	9.09	29.99	5.0503e-18	U (this protein may have numerous localisation sites)		Transcriptional regulator
LysR family regulatory protein	BCAM0886	M0886	198038781	B4EN04	S7783 V S7795	M v L	Up	2.13628	0.00184789	18.775	9.09	29.99	3.3413e-19	U (this protein may have numerous localisation sites)		Transcriptional regulator
LysR family regulatory protein	BCAM0886	M0886	198038781	B4EN04	S7437 v B5734	S v LB	Up	1.78745	0.000325494	25.3	9.09	29.99	3.9389e-19	U		Transcriptional regulator
LysR family regulatory protein	BCAM0886	M0886	198038781	B4EN04	B737 v B5734	EB v LB	Up	3.83666	3.53683e-05	69.3	9.09	29.99	9.5287e-22	U		Transcriptional regulator
LysR family regulatory protein	BCAM0886	M0886	198038781	B4EN04	B737 v S7437	EB v S	Up	1.88247	0.000532935	22.5	9.09	29.99	1.5639e-14	U		Transcriptional regulator
Uncharacterized protein	BCAM0888	M0888	198038783	B4EN06	S7815 V S7795	E v L	Up	1.61049	0.0407227	10.0375	7.82	59.149	4.6883e-20	U		Unknown
Putative molybdenum transport protein	modE	M0889	198038784	B4EN07	S7815 V S7795	E v L	Up	2.10935	0.00615521	12.175	5.6	28.309	1.1263e-17	C	9.26	Transport and binding proteins
Putative molybdenum transport protein	modE	M0889	198038784	B4EN07	B737 v B5734	EB v LB	Up	2.22129	0.0082423	23	5.6	28.309	4.2826e-22	C	9.26	Transport and binding proteins
Putative molybdenum transport protein	modE	M0889	198038784	B4EN07	S7783 V S7795	M v L	Up	1.78497	0.0058029	13.95	5.6	28.309	4.2531e-18	C	9.26	Transport and binding proteins
Putative molybdate-binding periplasmic protein	BCAM0892	M0892	198038787	B4EN10	S7815 V S7795	E v L	Up	2.5738	0.0272701	32.9	8.15	27.525	3.7063e-73	C	9.76	Inorganic ion transport and metabolism
Putative iron-sulfur protein	BCAM0908	M0908	198038803	B4EN26	S7437 v B5734	S v LB	Down	1.88635	0.0047394	60.9	5.31	42.576	0	C	9.97	Inorganic ion transport and metabolism / General function prediction only
Putative iron-sulfur protein	BCAM0908	M0908	198038803	B4EN26	B737 v S7437	EB v S	Up	1.71472	0.00165547	58.7	5.31	42.576	0	C	9.97	Inorganic ion transport and metabolism / General function prediction only
Putative geranyltranstransferase	BCAM0910	M0910	198038805	B4EN28	S7815 V S7795	E v L	Down	1.64524	0.000409534	70.2875	5.18	31.053	0	C	9.26	Biosynthesis of cofactors, prosthetic groups, and carriers
RNA polymerase sigma factor RpoD	rpoD	M0918	198038813	B4EN36	S7437 v B5734	S v LB	Down	1.65176	0.00108128	47.8	4.82	70.373	3.8703e-233	C	9.97	Transcription/ sigma factor activity
Putative lipoprotein	BCAM0944	M0944	198038839	B4EF89	S7815 V S7795	E v L	Up	2.47959	0.00739217	25.5375	9.13	25.194	9.0327e-31	U (this protein may have numerous localisation sites)		LysM domain, membrane bound metallopeptidase
Putative lipoprotein	BCAM0944	M0944	198038839	B4EF89	S7437 v B5734	S v LB	Up	3.348	0.00424425	30.7	9.13	25.194	6.9487e-57	U		LysM domain, membrane bound metallopeptidase
Putative lipoprotein	BCAM0944	M0944	198038839	B4EF89	B737 v B5734	EB v LB	Up	7.14062	0.000315869	20.8	9.13	25.194	7.8915e-68	U		LysM domain, membrane bound metallopeptidase
Putative lipoprotein	BCAM0944	M0944	198038839	B4EF89	B737 v S7437	EB v S	Up	1.57746	0.0137518	16	9.13	25.194	1.2675e-15	U		LysM domain, membrane bound metallopeptidase
Aconitate hydratase	citB	M0961	198038856	B4EFA6	B737 v S7437	EB v S	Down	1.84012	0.0052301	63.4	6.4	98.607	0	C	9.97	Unknown
Putative exported protein	BCAM0963	M0963	198038858	B4EFA8	S7437 v B5734	S v LB	Up	1.50869	0.00230546	52.9	9.73	17.916	1.654e-62	U		Unknown
Putative exported protein	BCAM0963	M0963	198038858	B4EFA8	B737 v B5734	EB v LB	Up	2.33476	0.000354211	72.2	9.73	17.916	6.4316e-59	U		Unknown
Succinate dehydrogenase iron-sulfur protein	sdhB	M0970	198038865	B4EFB5	B737 v B5734	EB v LB	Up	1.83846	0.0299738	30.2	6.12	26.595	1.2833e-152	CM		Energy metabolism/ TCA cycle
Succinate dehydrogenase iron-sulfur protein	sdhB	M0970	198038865	B4EFB5	B737 v S7437	EB v S	Up	2.24731	0.00305656	55.4	6.12	26.595	1.6785e-102	CM		Energy metabolism/ TCA cycle
Putative glutathione-S-transferase	BCAM0979	M0979	198038874	B4EFC4	S7815 V S7795	E v L	Up	1.98014	0.00988691	13.3125	5.64	27.279	3.4627e-34	C	8.96	Unknown
Putative glutathione-S-transferase	BCAM0979	M0979	198038874	B4EFC4	S7815 V S7783	E v M	Up	1.61074	0.00655072	18.6375	5.64	27.279	8.1437e-30	C	8.96	Unknown
3-isopropylmalate dehydratase large subunit	leuC1	M0983	198038878	B4EFJ1	S7815 V S7795	E v L	Up	2.18419	9.9943e-05	57.4	5.76	50.736	0	C	9.97	Amino acid biosynthesis
3-isopropylmalate dehydratase large subunit	leuC1	M0983	198038878	B4EFJ1	S7815 V S7783	E v M	Up	1.55992	9.7153e-05	56.1625	5.76	50.736	0	C	9.97	Amino acid biosynthesis
3-isopropylmalate dehydratase small subunit	leuD1	M0984	198038880	B4EFJ3	S7815 V S7795	E v L	Up	2.10366	4.37579e-05	52.55	6.52	24.657	0	C	9.97	Amino acid biosynthesis
3-isopropylmalate dehydratase small subunit	leuD1	M0984	198038880	B4EFJ3	S7815 V S7783	E v M	Up	1.68681	0.00303987	44.1625	6.52	24.657	0	C	9.97	Amino acid biosynthesis
3-isopropylmalate dehydratase small subunit	leuD1	M0984	198038880	B4EFJ3	S7437 v B5734	S v LB	Up	1.62834	0.00291237	58.8	6.52	24.657	3.3748e-262	C	9.97	Amino acid biosynthesis
3-isopropylmalate dehydrogenase	leuB	M0985	198038881	B4EFJ4	S7815 V S7795	E v L	Up	1.59416	0.00356051	55.05	5.13	38.132	4.0573e-123	C	9.97	Amino acid biosynthesis
3-isopropylmalate dehydrogenase	leuB	M0985	198038881	B4EFJ4	B737 v S7437	EB v S	Down	1.78723	0.00018604	57.5	5.13	38.132	3.2332e-101	C	9.97	Amino acid biosynthesis
3-isopropylmalate dehydrogenase	leuB	M0985	198038881	B4EFJ4	S7437 v B5734	S v LB	Up	1.66913	0.00013222	59.2	5.13	38.132	1.4242e-157	C	9.97	Amino acid biosynthesis
Aspartate-semialdehyde dehydrogenase	asd	M0986	198038882	B4EFJ5	B737 v S7437	EB v S	Down	1.62209	0.00414843	76.1	5.32	40.246	0	C	9.26	Amino acid biosynthesis
Aspartate-semialdehyde dehydrogenase	asd	M0986	198038882	B4EFJ5	S7437 v B5734	S v LB	Up	1.57549	0.0387947	76.1	5.32	40.246	0	C	9.26	Amino acid biosynthesis
tRNA pseudouridine synthase A	truA	M0989	198038885	B4EFJ8	S7815 V S7783	E v M	Down	1.62916	0.010832	12.2	7.28	30.337	3.2348e-09	U		Protein synthesis/ tRNA and rRNA base modification
Putative folC bifunctional protein [includes: folylpolyglutamate synthase dihydrofolate synthase]	folC	M0995	198038891	B4EFK4	S7815 V S7795	E v L	Up	2.51525	1.6125e-05	48.85	5.6	47.101	0	C	9.97	Biosynthesis of cofactors, prosthetic groups, and carriers/ folate biosynthesis
Putative folC bifunctional protein [includes: folylpolyglutamate synthase dihydrofolate synthase]	folC	M0995	198038891	B4EFK4	S7815 V S7783	E v M	Up	1.77117	0.000415495	50.175	5.6	47.101	0	C	9.97	Biosynthesis of cofactors, prosthetic groups, and carriers/ folate biosynthesis
Putative folC bifunctional protein [includes: folylpolyglutamate synthase dihydrofolate synthase]	folC	M0995	198038891	B4EFK4	S7783 V S7795	M v L	Up	1.50953	0.00297123	53.375	5.6	47.101	0	C	9.97	Biosynthesis of cofactors, prosthetic groups, and carriers/ folate biosynthesis
Putative epimerase	BCAM1003	M1003	198038898	B4EFL1	S7815 V S7795	E v L	Down	1.78807	0.00111293	70.575	7.78	34.431	0	C	9.26	Cell envelope biogenesis, outer membrane / Carbohydrate transport and metabolism
Putative histone-like protein	BCAM1012	M1012	198038907	B4EFM0	S7815 V S7795	E v L	Down	1.99502	0.041651	54.7625	10.68	15.449	2.5501e-82	U		Bacterial DNA binding protein
Putative selenocysteine-specific elongation factor	selB	M1023	198038917	B4EFN0	S7815 V S7795	E v L	Up	1.60047	0.0108684	9.4875	6.81	69.069	1.6277e-33	U		Translation, ribosomal structure and biogenesis/ Protein synthesis/ translational elongation
Putative selenocysteine-specific elongation factor	selB	M1023	198038917	B4EFN0	B737 v B5734	EB v LB	Down	1.62904	0.0486808	51.9	6.81	69.069	4.6727e-34	C	9.97	Translation, ribosomal structure and biogenesis/ Protein synthesis/ translational elongation
Biodegradative arginine decarboxylase	adiA	M1112	198039006	B4EG92	B737 v B5734	EB v LB	Up	1.50527	0.000995211	20.6	5.62	81.92	0	C	9.97	Amino acid transport and metabolism/ arginine/lysine/ ornithine decarboxylases
Alanine racemase	dadX	M1204	198039097	B4EGV9	S7815 V S7795	E v L	Down	6.42546	0.000120752	30.7125	6.51	40.288	7.1451e-119	C	9.97	Cell envelope biogenesis, outer membrane/ Biosynthesis and degradation of murein sacculus and peptidoglycan
Alanine racemase	dadX	M1204	198039097	B4EGV9	S7815 V S7783	E v M	Down	2.91183	0.000134604	32.05	6.51	40.288	4.6579e-138	C	9.97	Cell envelope biogenesis, outer membrane/ Biosynthesis and degradation of murein sacculus and peptidoglycan
Alanine racemase	dadX	M1204	198039097	B4EGV9	B737 v B5734	EB v LB	Up	2.43889	0.00192916	70.2	6.51	40.288	8.5963e-94	C	9.97	Cell envelope biogenesis, outer membrane/ Biosynthesis and degradation of murein sacculus and peptidoglycan
Alanine racemase	dadX	M1204	198039097	B4EGV9	S7783 V S7795	M v L	Down	1.98027	0.0102218	16.95	6.51	40.288	4.7046e-33	C	9.97	Cell envelope biogenesis, outer membrane/ Biosynthesis and degradation of murein sacculus and peptidoglycan
Alanine racemase	dadX	M1204	198039097	B4EGV9	S7437 v B5734	S v LB	Up	2.00597	0.000693329	40.5	6.51	40.288	3.6229e-82	C	9.97	Cell envelope biogenesis, outer membrane/ Biosynthesis and degradation of murein sacculus and peptidoglycan
LysR family regulatory protein	BCAM1206	M1206	198039099	B4EGW1	S7815 V S7795	E v L	Up	2.16745	0.021824	5	6.84	34.094	0.00019926	C	9.97	Transcriptional regulator
Putative aminotransferase	BCAM1212	M1212	198039105	B4EH92	S7815 V S7795	E v L	Up	5.72986	0.00108441	11.9875	6.38	47.716	5.9605e-36	C	9.97	Biosynthesis of cofactors, prosthetic groups, and carriers/ biotin biosynthetic process
Putative aminotransferase	BCAM1212	M1212	198039105	B4EH92	S7783 V S7795	M v L	Up	2.27695	0.00100616	18.925	6.38	47.716	2.0054e-35	C	9.97	Biosynthesis of cofactors, prosthetic groups, and carriers/ biotin biosynthetic process
Putative aminotransferase	BCAM1212	M1212	198039105	B4EH92	S7437 v B5734	S v LB	Up	12.9466	0.000813425	24.3	6.38	47.716	2.8898e-50	C	9.97	Biosynthesis of cofactors, prosthetic groups, and carriers/ biotin biosynthetic process
Putative exported protein	BCAM1215	M1215	198039108	B4EH95	B737 v S7437	EB v S	Down	2.72801	0.000153246	43.1	9.75	25.812	1.0002e-258	U		Unknown/ DNA polymerase III subunits gamma and tau
Alkyl hydroperoxide reductase subunit C	ahpC	M1217	198039110	B4EH97	S7815 V S7795	E v L	Up	1.807	0.00178838	45.375	5.08	20.728	2.1856e-112	C	9.97	Adaptations to atypical conditions/ peroxiredoxin activity
Putative ligand-binding receptor	BCAM1219	M1219	198039112	B4EH99	S7815 V S7795	E v L	Down	1.9472	0.0300965	25.8	9.46	40.175	3.4712e-114	P	9.76	Amino acid transport and metabolism ABC binding cassete
Putative ligand-binding receptor	BCAM1219	M1219	198039112	B4EH99;REV__B4EBF4	S7437 v B5734	S v LB	Up	2.22068	0.0381962	24.2	9.46	40.175	4.0232e-49	P	9.76	Amino acid transport and metabolism ABC binding cassete
Putative ligand-binding receptor	BCAM1219	M1219	198039112	B4EH99;REV__B4EBF4	B737 v S7437	EB v S	Down	1.61925	0.0453144	41.2	9.46	40.175	5.4896e-46	P	9.76	Amino acid transport and metabolism ABC binding cassete
Putative amidohydrolase/peptidase	BCAM1221	M1221	198039114	B4EHA1	S7815 V S7795	E v L	Down	2.78061	0.000832408	12.45	5.13	44.456	6.3644e-25	C	8.96	Amino acid transport and metabolism
Putative phosphonopyruvate decarboxylase	BCAM1244	M1244	198039137	B4EHC4	B737 v B5734	EB v LB	Up	1.93865	0.00149834	51	5.5	41.308	1.5912e-124	U		thiamine pyrophosphate binding
Putative phosphonopyruvate decarboxylase	BCAM1244	M1244	198039137	B4EHC4	B737 v S7437	EB v S	Up	1.87901	1.59731e-05	43.5	5.5	41.308	4.9402e-116	U		thiamine pyrophosphate binding
Putative phosphoenolpyruvate phosphomutase/sugar nucleotidyltransferase	BCAM1245	M1245	198039138	B4EHC5	S7437 v B5734	S v LB	Up	2.67864	0.00021912	56.8	5.25	61.114	1.065e-248	C	9.26	PEP phoshomutase/ Carbohydrate metabolism
Putative phosphoenolpyruvate phosphomutase/sugar nucleotidyltransferase	BCAM1245	M1245	198039138	B4EHC5	B737 v B5734	EB v LB	Up	3.94924	5.34252e-06	81	5.25	61.114	0	C	9.26	PEP phoshomutase/ Carbohydrate metabolism
Putative nucleotidyltransferase	BCAM1246	M1246	198039139	B4EHC6	B737 v B5734	EB v LB	Up	1.76122	0.000153039	35.7	4.65	28.063	1.7236e-191	C	8.96	Cell envelope biogenesis, outer membrane
Probable acetyl-CoA hydrolase/transferase	BCAM1250	M1250	198039143	B4EHD0	S7437 v B5734	S v LB	Up	4.12702	3.70058e-06	53	5.87	54.474	0	C	9.97	Energy production and conversion
Probable acetyl-CoA hydrolase/transferase	BCAM1250	M1250	198039143	B4EHD0	B737 v B5734	EB v LB	Up	10.2948	6.15529e-08	35.4	5.87	54.474	0	C	9.97	Energy production and conversion
Probable acetyl-CoA hydrolase/transferase	BCAM1250	M1250	198039143	B4EHD0	B737 v S7437	EB v S	Up	2.46144	2.69752e-06	52.6	5.87	54.474	0	C	9.97	Energy production and conversion
MarR family regulatory protein	BCAM1254	M1254	198039145	B4EHD3	S7437 v B5734	S v LB	Down	1.84997	0.0337576	35.6	8.88	17.034	9.212e-41	C	9.97	transcription
MarR family regulatory protein	BCAM1254	M1254	198039145	B4EHD3	B737 v S7437	EB v S	Up	1.67635	0.00063982	35.6	8.88	17.034	5.1183e-42	C	9.97	transcription
Putative membrane protein	BCAM1261	M1261	198039152	B4EHE0	S7815 V S7795	E v L	Up	1.65519	0.0221292	9.625	8.62	29.259	1.0945e-28	U		bacterial SH3 domain homologue/ DNA polymerase III subunits gamma and tau
Putative membrane protein	BCAM1261	M1261	198039152	B4EHE0	B737 v B5734	EB v LB	Down	1.7108	0.00938498	10.1	8.62	29.259	9.1585e-26	U		bacterial SH3 domain homologue/ DNA polymerase III subunits gamma and tau
Putative membrane protein	BCAM1261	M1261	198039152	B4EHE0	B737 v S7437	EB v S	Down	1.59187	0.00183258	10.1	8.62	29.259	9.9355e-24	U		bacterial SH3 domain homologue/ DNA polymerase III subunits gamma and tau
L-asparaginase	BCAM1291	M1291	198039183	B4EHT1	S7815 V S7795	E v L	Up	3.59004	0.000305168	48.7875	5.17	34.247	2.5259e-227	U (this protein may have numerous localisation sites)		Amino acid transport and metabolism
L-asparaginase	BCAM1291	M1291	198039183	B4EHT1	S7815 V S7783	E v M	Up	2.58506	0.00315469	42.85	5.17	34.247	3.8019e-152	U (this protein may have numerous localisation sites)		Amino acid transport and metabolism
L-asparaginase	BCAM1291	M1291	198039183	B4EHT1	S7437 v B5734	S v LB	Up	5.53545	2.76254e-06	63	5.17	34.247	8.0121e-199	U		Amino acid transport and metabolism
L-asparaginase	BCAM1291	M1291	198039183	B4EHT1	B737 v B5734	EB v LB	Up	2.23589	0.000557501	70	5.17	34.247	3.9007e-185	U		Amino acid transport and metabolism
L-asparaginase	BCAM1291	M1291	198039183	B4EHT1	B737 v S7437	EB v S	Down	2.42326	0.00183237	36.7	5.17	34.247	3.2479e-59	U		Amino acid transport and metabolism
ABC transporter, substrate-binding protein	BCAM1293	M1293	198039185	B4EHT3	S7815 V S7795	E v L	Up	1.85549	0.0226298	59.1875	9.02	57.448	6.7884e-292	P	10	Amino acid transport and metabolism
ABC transporter, substrate-binding protein	BCAM1293	M1293	198039185	B4EHT3	S7437 v B5734	S v LB	Up	2.70588	0.00127254	63.5	9.02	57.448	2.5879e-254	P	10	Amino acid transport and metabolism
ABC transporter, substrate-binding protein	BCAM1293	M1293	198039185	B4EHT3	B737 v S7437	EB v S	Down	2.11448	0.00321128	65.2	9.02	57.448	2.2669e-225	P	10	Amino acid transport and metabolism
Metallo peptidase, family M55	BCAM1297	M1297	198039189	B4EHT7	S7815 V S7795	E v L	Up	2.89527	0.000211644	28.4125	6.09	29.081	4.7096e-182	U		Amino acid transport and metabolism
Metallo peptidase, family M55	BCAM1297	M1297	198039189	B4EHT7	S7815 V S7783	E v M	Up	2.01471	0.000193891	24.7375	6.09	29.081	1.765e-132	U		Amino acid transport and metabolism
Metallo peptidase, family M55	BCAM1297	M1297	198039189	B4EHT7	S7437 v B5734	S v LB	Up	3.56154	0.000214832	36	6.09	29.081	1.8679e-170	U		Amino acid transport and metabolism
Metallo peptidase, family M55	BCAM1297	M1297	198039189	B4EHT7	B737 v B5734	EB v LB	Up	1.56843	0.00079492	20	6.09	29.081	1.7563e-210	U		Amino acid transport and metabolism
Metallo peptidase, family M55	BCAM1297	M1297	198039189	B4EHT7	B737 v S7437	EB v S	Down	2.15487	0.00188437	30.9	6.09	29.081	5.6467e-98	U		Amino acid transport and metabolism
Protocatechuate 3,4-dioxygenase alpha chain	pcaG	M1299	198039191	B4EHT9	S7815 V S7795	E v L	Down	12.1131	0.00144684	29.8375	5	21.454	1.3839e-141	C	9.26	Secondary metabolite biosynthesis
Protocatechuate 3,4-dioxygenase alpha chain	pcaG	M1299	198039191	B4EHT9	S7815 V S7783	E v M	Down	2.2935	0.00280092	49.6125	5	21.454	4.9742e-149	C	9.26	Secondary metabolite biosynthesis
Protocatechuate 3,4-dioxygenase alpha chain	pcaG	M1299	198039191	B4EHT9	B737 v B5734	EB v LB	Down	14.6456	1.71993e-05	3.2	5	21.454	1.0792e-99	C	9.26	Secondary metabolite biosynthesis
Protocatechuate 3,4-dioxygenase alpha chain	pcaG	M1299	198039191	B4EHT9	B737 v S7437	EB v S	Down	4.47178	9.48568e-05	47.7	5	21.454	9.1471e-93	C	9.26	Secondary metabolite biosynthesis
Protocatechuate 3,4-dioxygenase alpha chain	pcaG	M1299	198039191	B4EHT9	S7437 v B5734	S v LB	Down	1.97808	0.0028717	23.9	5	21.454	3.2101e-21	C	9.26	Secondary metabolite biosynthesis
Protocatechuate 3,4-dioxygenase beta chain	pcaH	M1300	198039192	B4EHU0	S7815 V S7795	E v L	Down	61.083	6.36711e-07	34.375	6.06	26.592	5.5939e-192	C	9.97	Secondary metabolite biosynthesis
Protocatechuate 3,4-dioxygenase beta chain	pcaH	M1300	198039192	B4EHU0	S7815 V S7783	E v M	Down	1.93532	0.00477937	50.2625	6.06	26.592	6.4796e-210	C	9.97	Secondary metabolite biosynthesis
Protocatechuate 3,4-dioxygenase beta chain	pcaH	M1300	198039192	B4EHU0	B737 v B5734	EB v LB	Down	23.8175	3.36528e-07	23.6	6.06	26.592	3.558e-126	C	9.97	Secondary metabolite biosynthesis
Protocatechuate 3,4-dioxygenase beta chain	pcaH	M1300	198039192	B4EHU0	B737 v S7437	EB v S	Down	6.08033	8.41786e-07	43	6.06	26.592	1.6263e-114	C	9.97	Secondary metabolite biosynthesis
Protocatechuate 3,4-dioxygenase beta chain	pcaH	M1300	198039192	B4EHU0	S7783 V S7795	M v L	Down	22.2279	0.000318646	30.2625	6.06	26.592	9.873e-95	C	9.97	Secondary metabolite biosynthesis
Gamma-glutamyltransferase 2	ggt2	M1309	198039201	B4EHU9	B737 v S7437	EB v S	Up	1.71095	0.00749095	6.8	7.82	61.753	3.4886e-12	P	9.76	Amino acid transport and metabolism
Putative aliphatic amidase expression-regulating protein	amiC	M1311	198039203	B4EHV1	B737 v B5734	EB v LB	Up	1.51937	0.00999537	60.5	5.24	42.793	5.3085e-76	C	9.97	Amino acid transport and metabolism
Putative polyphosphate kinase	BCAM1321	M1321	198039215	B4EHW3	S7437 v B5734	S v LB	Up	2.01433	0.000536415	59.5	5.6	37.85	8.3904e-68	C	9.97	Central intermediary metabolism/ phosphorous compounds
Putative polyphosphate kinase	BCAM1321	M1321	198039215	B4EHW3	B737 v B5734	EB v LB	Up	2.50946	6.87828e-05	51.8	5.6	37.85	1.6222e-78	C	9.97	Central intermediary metabolism/ phosphorous compounds
Putative regulatory protein	BCAM1351	M1351	198039243	B4EIC7	S7815 V S7795	E v L	Up	5.54313	0.000337876	55.5875	4.95	14.567	0	U		Signal transduction mechanisms
Putative regulatory protein	BCAM1351	M1351	198039243	B4EIC7	S7783 V S7795	M v L	Up	2.22407	0.00149628	55.5875	4.95	14.567	0	U		Signal transduction mechanisms
Putative regulatory protein	BCAM1351	M1351	198039243	B4EIC7	S7437 v B5734	S v LB	Up	1.94639	0.00567655	55.4	4.95	14.567	1.2417e-172	U		Signal transduction mechanisms
Putative regulatory protein	BCAM1351	M1351	198039243	B4EIC7	B737 v B5734	EB v LB	Up	2.61204	0.00108666	43.6	4.95	14.567	4.6349e-206	U		Signal transduction mechanisms
Putative phosphoesterase	BCAM1352	M1352	198039244	B4EIC8	S7815 V S7795	E v L	Up	4.69264	0.00124008	27.575	6.18	63.3	1.4593e-76	C	8.96	DNA replication, recombination, and repai
Putative phosphoesterase	BCAM1352	M1352	198039244	B4EIC8	B737 v B5734	EB v LB	Up	2.84361	0.00395436	38.5	6.18	63.3	5.9591e-80	C	8.96	DNA replication, recombination, and repair
Putative phosphoesterase	BCAM1352	M1352	198039244	B4EIC8	B737 v S7437	EB v S	Up	2.32044	0.00283616	32.8	6.18	63.3	1.1086e-46	C	8.96	DNA replication, recombination, and repair
Alanine dehydrogenase	ald	M1353	198039245	B4EIC9	S7815 V S7795	E v L	Up	1.66221	2.27844e-05	35.5	6.3	38.311	5.5714e-140	C	9.97	Amino acid transport and metabolism
Alanine dehydrogenase	ald	M1353	198039245	B4EIC9	S7783 V S7795	M v L	Up	1.55542	0.00152592	31.5375	6.3	38.311	1.2194e-112	C	9.97	Amino acid transport and metabolism
Putative penicillin-binding protein	BCAM1362	M1362	198039254	B4EID8	S7815 V S7795	E v L	Down	3.30466	0.0478858	3.0375	9.91	67.675	0.0006794	CM	9.97	Cell division protein FtsI/penicillin-binding protein 2/ Asexual Sporulation and germination
Uncharacterized protein	BCAM1363	M1363	198039255	B4EID9	S7815 V S7795	E v L	Up	1.76369	0.016518	68.725	5.27	12.628	5.62e-143	U		Unknown
Uncharacterized protein	BCAM1363	M1363	198039255	B4EID9	B737 v B5734	EB v LB	Up	1.89267	8.42127e-05	9.5	5.27	12.628	1.7122e-136	U		Unknown
Putative homoprotocatechuate degradative operon repressor	hpaR	M1365	198039257	B4EIE1	S7815 V S7795	E v L	Up	1.68576	0.00056164	40.2625	6.75	16.868	6.1773e-43	C	9.97	Transcriptional regulators
5-carboxy-2-hydroxymuconate semialdehyde dehydrogenase	hpaE	M1368	198039260	B4EIE4	S7437 v B5734	S v LB	Down	1.50337	0.0360807	18.5	5.79	53.099	8.6368e-48	C	9.97	Energy production and conversion
LacI family regulatory protein	BCAM1406	M1406	198039298	B4EII2	B737 v S7437	EB v S	Up	1.5562	0.00559017	40.4	5.92	35.958	3.6574e-51	C	9.97	Transcriptional regulator/ transcription repressor activity
DJ-1/PfpI family protein	BCAM1407	M1407	198039299	B4EII3	B737 v S7437	EB v S	Down	1.57503	0.0333897	71.5	5.14	24.122	9.1826e-256	U		Cysteine peptidase/ Degradation of proteins, peptides, and glycopeptides
Uncharacterized protein	BCAM1412	M1412	198039304	B4EII8	S7815 V S7795	E v L	Up	2.13465	0.00283154	28.5	4.68	20.386	2.4951e-80	U		Inclusion body protein PixA
Uncharacterized protein	BCAM1414	M1414	198039306	B4EIJ0	S7783 V S7795	M v L	Up	1.74303	0.0013809	24.3375	4.94	20.313	6.4611e-44	U		Inclusion body protein PixA
Metallo-beta-lactamase superfamily protein	BCAM1430	M1430	198039322	B4EIY5	S7815 V S7795	E v L	Down	1.9789	0.000189864	21.8125	5.34	35.165	2.3931e-64	C	8.96	Zn dependent hydrolase
Metallo-beta-lactamase superfamily protein	BCAM1430	M1430	198039322	B4EIY5	S7815 V S7783	E v M	Down	1.81825	0.000198099	22.2875	5.34	35.165	3.0817e-70	C	8.96	Zn dependent hydrolase
Metallo-beta-lactamase superfamily protein	BCAM1430	M1430	198039322	B4EIY5	S7437 v B5734	S v LB	Down	1.64023	0.0212915	32	5.34	35.165	1.1325e-33	C	8.96	Zn dependent hydrolase
Metallo-beta-lactamase superfamily protein	BCAM1430	M1430	198039322	B4EIY5	B737 v B5734	EB v LB	Down	1.53698	0.0465298	51.5	5.34	35.165	2.6367e-30	C	8.96	Zn dependent hydrolase
Omega-amino-acid-pyruvate aminotransferase	BCAM1441	M1441	198039333	B4EIZ6	S7815 V S7795	E v L	Up	1.96047	0.00128643	14.775	6.17	48.733	6.2569e-19	C	9.97	Biosynthesis of cofactors, prosthetic groups, and carriers/ biotin biosynthetic process
Omega-amino-acid-pyruvate aminotransferase	BCAM1441	M1441	198039333	B4EIZ6	B737 v B5734	EB v LB	Up	1.64624	0.00729085	69.4	6.17	48.733	6.6954e-36	C	9.97	Biosynthesis of cofactors, prosthetic groups, and carriers/ biotin biosynthetic process
Putative exported protein	BCAM1443	M1443	198039335	B4EIZ8	B737 v S7437	EB v S	Down	4.1993	0.0169265	38.7	8.57	13.174	1.701e-43	P	9.84	Unknown/ lipoprotein secreted protein
Cytosine deaminase	codA	M1457	198039348	B4EJ11	S7815 V S7795	E v L	Up	1.84114	0.000159153	24.875	5.9	45.479	2.4658e-71	C	9.97	Nucleotide transport and metabolism / Energy metabolism/ imidazolonepropionase activity
Cytosine deaminase	codA	M1457	198039348	B4EJ11	B737 v S7437	EB v S	Down	2.02704	0.0053734	36.1	5.9	45.479	8.7489e-63	C	9.97	Nucleotide transport and metabolism / Energy metabolism/ imidazolonepropionase activity
Cytosine deaminase	codA	M1457	198039348	B4EJ11	S7437 v B5734	S v LB	Up	3.18148	0.000774138	43.8	5.9	45.479	1.6994e-100	C	9.97	Nucleotide transport and metabolism / Energy metabolism/ imidazolonepropionase activity
Uncharacterized protein	BCAM1461	M1461	198039352	B4EJ15	B737 v S7437	EB v S	Up	1.88907	0.00025526	43.9	6.31	33.728	1.2819e-46	C	9.26	Unknown
Putative short chain dehydrogenase	BCAM1462	M1462	198039353	B4EJ16	B737 v B5734	EB v LB	Up	1.55224	0.0200448	39.9	6.32	27.919	1.5782e-08	C	9.97	Secondary metabolites biosynthesis, transport, and catabolism / General function prediction only
Putative exported protein	BCAM1465	M1465	198039356	B4EJ19	S7815 V S7795	E v L	Up	1.58942	0.029551	25.8375	7.93	16.628	2.0219e-24	U		Unknown
Putative exported protein	BCAM1465	M1465	198039356	B4EJ19	B737 v B5734	EB v LB	Up	1.75212	0.0221721	50.8	7.93	16.628	3.7474e-17	U		Unknown
Uncharacterized protein	BCAM1480	M1480	198039370	B4EJ33	S7815 V S7795	E v L	Up	2.75891	0.00882797	58.45	5.59	10.756	5.1387e-69	U		Unknown
Uncharacterized protein	BCAM1480	M1480	198039370	B4EJ33	S7815 V S7783	E v M	Up	2.43986	0.000555747	58.725	5.59	10.756	3.8553e-54	U		Unknown
[truncated: 277 more rows]

## Sheet: Table S5
Supplemental Table 5: Proteins that were unique to one isolate relative to others or detectable in certain isolates and undetectable in others.
[truncated: 250 more rows]

[truncated: 2 more sheets: Table S6, Table S7]
